# Supplementary material for: Evaluation of pragmatic oxygenation measurement as a proxy for Covid-19 severity
Source: Nat Commun. 2023 Nov 15;14:7374. doi: 10.1038/s41467-023-42205-6 (PMC10651917; doi:10.1038/s41467-023-42205-6)
Supplement: Supplementary file 4 — Source Data [file 41467_2023_42205_MOESM4_ESM.xlsx]

## Sheet: Sheet 1 - sf_comparison_box_dat
sf_comparison_box_data
	100	99	98	97	96	95	94	93	92	91	90	89	88
0	3.88036	3.90036	4.03036	4.10036
1	1.72292	1.74292	1.87292	1.94292	2.03292
2	6.22737	6.24737
3	3.30067	3.32067	3.45067	3.52067	3.61067	3.56067	3.64067
4	3.04883	3.06883	3.19883	3.26883
5	7.89077
6	4.23283	4.25283
7	7.36388	7.38388
8	3.44414	3.46414	3.59414	3.66414	3.75414
9	2.39708	2.41708	2.54708	2.61708
10	4.35567	4.37567
11	3.11118	3.13118
12	5.73902	5.75902	5.88902	5.95902
13	5.72293	5.74293	5.87293	5.94293
14	7.45638
15	7.17953	7.19953	7.32953	7.39953	7.48953	7.43953
16	3.06393	3.08393	3.21393
17	12.4917	12.5117
18	11.1591	11.1791
19	5.10888	5.12888	5.25888
20	4.75639	4.77639	4.90639
21	3.62639	3.64639	3.77639
22	2.88639	2.90639	3.03639
23	4.50012	4.52012	4.65012
24	4.10012	4.12012	4.25012
25	4.01639	4.03639	4.16639
26	3.91012	3.93012	4.06012
27	4.82012	4.84012	4.97012
28	2.56012	2.58012	2.71012
29	4.61108	4.63108	4.76108
30	5.61108	5.63108	5.76108
31	1.82108	1.84108	1.97108
32	3.78108	3.80108	3.93108
33	1.94213	1.96213	2.09213
34	4.3668	4.3868	4.5168
35	4.2168	4.2368	4.3668
36	3.00609	3.02609	3.15609
37	2.20609	2.22609	2.35609
38	3.98609	4.00609	4.13609
39	1.06609	1.08609	1.21609
40	2.10609	2.12609	2.25609
41	4.33934	4.35934	4.48934
42	0.917352	0.937352	1.06735
43	3.209
44	11.9193	11.9393	12.0693
45	3.53699	3.55699
46	14.7933
47	5.8374	5.8574	5.9874
48	3.92776	3.94776	4.07776	4.14776
49	1.74818	1.76818	1.89818	1.96818	2.05818
50	4.63089	4.65089
51	1.89408	1.91408	2.04408	2.11408	2.20408
52	2.39675	2.41675	2.54675	2.61675	2.70675
53	5.49795	5.51795
54	5.84171	5.86171
55	5.18799	5.20799	5.33799
56	5.18272	5.20272	5.33272
57	4.39539	4.41539	4.54539
58	-0.101215	-0.0812147
59	3.74344	3.76344
60	-0.15726	-0.13726	-0.00725961	0.0627404	0.15274
61	3.02278	3.04278	3.17278	3.24278	3.33278	3.28278
62	7.68882	7.70882
63	1.46142	1.48142	1.61142	1.68142	1.77142
64	5.43142	5.45142	5.58142	5.65142
65	2.89928	2.91928	3.04928
66	4.33831	4.35831	4.48831	4.55831
67	2.20239	2.22239	2.35239
68	7.83117	7.85117
69	5.67397	5.69397
70	7.90887	7.92887
71	7.89144	7.91144
72	5.73144	5.75144
73	6.46601	6.48601	6.61601
74	7.97601	7.99601	8.12601
75	6.57057	6.59057	6.72057	6.79057
76	8.08057	8.10057	8.23057	8.30057
77	7.96832	7.98832	8.11832
78	8.02206	8.04206	8.17206
79	4.19292
80	0.388866	0.408866	0.538866	0.608866	0.698866	0.648866	0.728866	1.02387
81	3.55729	3.57729	3.70729	3.77729	3.86729	3.81729	3.89729	4.19229	4.12729	4.33729
82	6.41127	6.43127	6.56127	6.63127
83	8.32127	8.34127	8.47127	8.54127
84	3.79888	3.81888	3.94888	4.01888
85	2.07049	2.09049	2.22049	2.29049	2.38049	2.33049
86	5.82469	5.84469	5.97469	6.04469	6.13469	6.08469	6.16469
87	6.52861	6.54861
88	13.1324	13.1524
89	4.87648	4.89648
90	6.01564	6.03564	6.16564	6.23564
91	3.43392	3.45392
92	5.93639	5.95639	6.08639	6.15639
93	3.85165	3.87165	4.00165	4.07165
94	2.87908	2.89908	3.02908	3.09908
95	2.66655
96	1.07552
97	9.564	9.584
98	2.21304	2.23304	2.36304	2.43304	2.52304	2.47304	2.55304	2.84804	2.78304	2.99304	3.00804	3.00804	3.00804
99	2.65192	2.67192	2.80192	2.87192	2.96192	2.91192
100	2.02188	2.04188
101	7.24732	7.26732	7.39732
102	4.88444	4.90444	5.03444	5.10444	5.19444	5.14444	5.22444	5.51944
103	4.6065	4.6265	4.7565	4.8265	4.9165
104	4.7765	4.7965	4.9265	4.9965	5.0865
105	2.63151	2.65151	2.78151
106	16.8884
107	7.94858
108	4.75823	4.77823
109	4.79742	4.81742
110	-1.07667	-1.05667	-0.92667	-0.85667
111	5.02667	5.04667	5.17667	5.24667
112	3.90667	3.92667	4.05667	4.12667
113	4.57947	4.59947	4.72947
114	9.18213	9.20213	9.33213	9.40213
115	9.33111	9.35111
116	9.3285
117	1.81394	1.83394	1.96394	2.03394	2.12394
118	1.90194	1.92194	2.05194	2.12194
119	7.94941	7.96941	8.09941	8.16941	8.25941	8.20941
120	9.01566	9.03566	9.16566
121	9.31285	9.33285	9.46285
122	6.7007	6.7207	6.8507	6.9207	7.0107	6.9607	7.0407	7.3357	7.2707	7.4807	7.4957	7.4957	7.4957
123	5.29264	5.31264	5.44264	5.51264
124	10.1664	10.1864	10.3164
125	8.29325	8.31325
126	7.36094	7.38094
127	5.9523	5.9723
128	3.13129	3.15129
129	5.16101	5.18101
130	19.5304
131	6.15239	6.17239
132	12.7018
133	12.9254
134	-0.732336	-0.712336	-0.582336	-0.512336	-0.422336	-0.472336	-0.392336	-0.0973361	-0.162336	0.0476639	0.0626639	0.0626639	0.0626639
135	6.46175	6.48175
136	3.11684	3.13684	3.26684	3.33684	3.42684
137	4.8951	4.9151	5.0451	5.1151
138	5.5151	5.5351	5.6651	5.7351
139	9.58017	9.60017	9.73017	9.80017
140	7.06017	7.08017	7.21017	7.28017
141	2.88353	2.90353
142	2.82261	2.84261	2.97261	3.04261	3.13261
143	3.58736	3.60736	3.73736	3.80736	3.89736
144	4.20736	4.22736	4.35736	4.42736	4.51736
145	3.51837	3.53837	3.66837	3.73837	3.82837
146	4.13837	4.15837	4.28837	4.35837	4.44837
147	4.15323	4.17323	4.30323	4.37323	4.46323	4.41323	4.49323
148	8.05234	8.07234
149	3.32766	3.34766	3.47766
150	3.94766	3.96766	4.09766
151	3.45876	3.47876	3.60876	3.67876
152	4.07876	4.09876	4.22876	4.29876
153	2.93223	2.95223	3.08223	3.15223	3.24223
154	3.94514	3.96514	4.09514
155	0.704945	0.724945	0.854945
156	1.8828	1.9028
157	2.62302	2.64302	2.77302	2.84302
158	1.68934	1.70934	1.83934	1.90934	1.99934	1.94934	2.02934	2.32434	2.25934	2.46934	2.48434	2.48434	2.48434
159	1.57026	1.59026	1.72026
160	2.75954	2.77954	2.90954	2.97954
161	8.6962	8.7162
162	6.73054	6.75054
163	7.99811	8.01811
164	5.65577	5.67577
165	7.52698	7.54698
166	5.90026	5.92026	6.05026
167	1.44122	1.46122	1.59122
168	1.92664	1.94664	2.07664
169	2.48155	2.50155	2.63155
170	5.72106	5.74106	5.87106
171	2.76106	2.78106	2.91106
172	1.89705	1.91705	2.04705
173	2.38085	2.40085	2.53085
174	4.12375	4.14375	4.27375
175	4.59375	4.61375	4.74375
176	5.67375	5.69375	5.82375
177	0.307115	0.327115	0.457115	0.527115	0.617115
178	2.33001	2.35001	2.48001
179	4.38967	4.40967	4.53967
180	8.05967	8.07967	8.20967
181	12.5248
182	6.6021	6.6221
183	7.29511	7.31511	7.44511
184	7.86059	7.88059
185	5.60016	5.62016
186	6.22016	6.24016
187	1.04462	1.06462	1.19462	1.26462	1.35462	1.30462
188	5.60655	5.62655	5.75655
189	1.718	1.738
190	3.65443	3.67443
191	4.20653	4.22653	4.35653
192	8.1174	8.1374
193	5.95161	5.97161
194	2.53802	2.55802	2.68802
195	3.74045	3.76045
196	5.33616	5.35616
197	10.8066	10.8266	10.9566
198	6.58585	6.60585
199	5.296
200	7.47582	7.49582
201	3.78936	3.80936	3.93936	4.00936
202	0.931528	0.951528	1.08153
203	2.03511	2.05511	2.18511
204	2.67843	2.69843	2.82843
205	2.62373	2.64373
206	3.20572	3.22572
207	3.93572	3.95572
208	4.09572	4.11572
209	6.48108	6.50108	6.63108	6.70108
210	6.40731	6.42731	6.55731
211	3.95882	3.97882
212	10.1727	10.1927
213	4.71803	4.73803	4.86803	4.93803
214	5.54892	5.56892
215	8.27351	8.29351
216	8.83183
217	8.85867
218	2.93459	2.95459
219	3.16069	3.18069	3.31069	3.38069
220	5.82585	5.84585	5.97585	6.04585
221	4.61878	4.63878	4.76878	4.83878
222	4.18878	4.20878	4.33878	4.40878
223	1.11763	1.13763	1.26763	1.33763	1.42763	1.37763	1.45763
224	17.1573
225	10.7127
226	3.36319
227	6.39319
228	7.47319
229	4.34058	4.36058
230	3.65847	3.67847	3.80847	3.87847	3.96847	3.91847
231	6.68847	6.70847	6.83847	6.90847	6.99847	6.94847
232	7.76847	7.78847	7.91847	7.98847	8.07847	8.02847
233	1.18119	1.20119
234	4.21119	4.23119
235	5.29119	5.31119
236	5.31131	5.33131
237	7.0307	7.0507
238	8.11451	8.13451
239	7.38451	7.40451
240	8.57837	8.59837
241	8.40984	8.42984
242	7.41984	7.43984
243	2.01548
244	7.39548
245	8.8293
246	10.9382	10.9582
247	3.61323	3.63323
248	5.95952	5.97952
249	5.47253	5.49253	5.62253
250	4.16873	4.18873	4.31873	4.38873	4.47873	4.42873
251	5.77217	5.79217	5.92217	5.99217	6.08217	6.03217
252	3.31873	3.33873	3.46873	3.53873	3.62873	3.57873
253	3.56217	3.58217	3.71217	3.78217	3.87217	3.82217
254	7.49173	7.51173
255	8.65161	8.67161	8.80161	8.87161
256	5.29478	5.31478
257	8.17234	8.19234
258	8.10108	8.12108
259	2.39744
260	4.17483	4.19483	4.32483	4.39483
261	7.12718	7.14718
262	10.064	10.084
263	10.5516	10.5716
264	1.80295	1.82295	1.95295
265	7.77546	7.79546
266	8.66667	8.68667
267	6.53012	6.55012	6.68012
268	6.49412	6.51412	6.64412
269	1.73856	1.75856
270	3.07856	3.09856
271	4.64865	4.66865
272	2.56824	2.58824	2.71824
273	1.95591	1.97591	2.10591	2.17591
274	2.02375	2.04375	2.17375	2.24375
275	4.02024	4.04024	4.17024	4.24024	4.33024
276	3.43024	3.45024	3.58024	3.65024	3.74024
277	3.83631	3.85631
278	3.24631	3.26631
279	6.2004	6.2204	6.3504	6.4204
280	2.11084
281	2.03084
282	0.461292	0.481292	0.611292	0.681292	0.771292
283	2.80004	2.82004	2.95004	3.02004	3.11004
284	-0.499964	-0.479964	-0.349964	-0.279964	-0.189964
285	1.14312	1.16312	1.29312	1.36312	1.45312	1.40312
286	1.55166	1.57166	1.70166
287	10.7909	10.8109	10.9409	11.0109
288	7.05571	7.07571
289	2.88657	2.90657
290	5.61657	5.63657
291	2.12657	2.14657
292	6.40412	6.42412	6.55412
293	4.7481	4.7681	4.8981
294	6.6381	6.6581	6.7881
295	4.3181	4.3381	4.4681
296	5.8881	5.9081	6.0381
297	5.10876	5.12876	5.25876
298	6.43876	6.45876	6.58876
299	4.07876	4.09876	4.22876
300	4.75135	4.77135	4.90135
301	4.49876	4.51876	4.64876
302	5.69876	5.71876	5.84876
303	3.81876	3.83876	3.96876
304	6.79876	6.81876	6.94876
305	6.64135	6.66135	6.79135
306	4.44135	4.46135	4.59135
307	3.57135	3.59135	3.72135
308	6.16419	6.18419
309	4.64958	4.66958
310	4.22958	4.24958
311	6.53958	6.55958
312	4.21958	4.23958
313	5.78958	5.80958
314	9.57049	9.59049	9.72049
315	4.1642	4.1842	4.3142
316	6.35553	6.37553	6.50553
317	4.97096	4.99096	5.12096
318	4.5381	4.5581	4.6881
319	3.38092
320	-0.0669518	-0.0469518	0.0830482
321	1.69959	1.71959	1.84959	1.91959	2.00959	1.95959
322	5.71501	5.73501
323	7.57926	7.59926
324	7.22061	7.24061
325	2.80959	2.82959	2.95959	3.02959	3.11959	3.06959	3.14959	3.44459	3.37959
326	3.19645	3.21645
327	6.72461	6.74461	6.87461	6.94461	7.03461
328	7.54355	7.56355	7.69355	7.76355	7.85355
329	7.05733	7.07733
330	2.0265	2.0465
331	3.57197	3.59197
332	2.44448	2.46448	2.59448	2.66448	2.75448	2.70448
333	1.77175	1.79175	1.92175	1.99175
334	2.20525	2.22525	2.35525	2.42525	2.51525	2.46525
335	1.87403	1.89403	2.02403
336	1.5459	1.5659	1.6959	1.7659	1.8559	1.8059
337	1.13439	1.15439	1.28439	1.35439	1.44439	1.39439	1.47439	1.76939	1.70439
338	0.921493	0.941493	1.07149	1.14149	1.23149	1.18149	1.26149	1.55649	1.49149	1.70149
339	1.02687	1.04687	1.17687	1.24687	1.33687	1.28687	1.36687	1.66187	1.59687	1.80687
340	0.966774	0.986774	1.11677	1.18677	1.27677	1.22677	1.30677	1.60177	1.53677	1.74677	1.76177
341	1.22677	1.24677	1.37677	1.44677	1.53677	1.48677	1.56677	1.86177	1.79677	2.00677	2.02177
342	1.05537	1.07537	1.20537	1.27537	1.36537	1.31537	1.39537	1.69037	1.62537	1.83537	1.85037	1.85037	1.85037
343	1.80219	1.82219	1.95219	2.02219	2.11219	2.06219	2.14219	2.43719	2.37219	2.58219
344	1.33863	1.35863	1.48863	1.55863	1.64863	1.59863	1.67863	1.97363	1.90863	2.11863
345	1.29029	1.31029	1.44029	1.51029	1.60029	1.55029	1.63029	1.92529	1.86029	2.07029	2.08529	2.08529
346	10.1015	10.1215
347	7.0223	7.0423
348	3.47345	3.49345	3.62345
349	4.21518	4.23518	4.36518	4.43518
350	4.69518	4.71518	4.84518	4.91518
351	4.62315	4.64315	4.77315	4.84315
352	1.77461	1.79461	1.92461	1.99461
353	4.5543	4.5743	4.7043	4.7743
354	4.28425	4.30425	4.43425
355	0.415348	0.435348	0.565348
356	2.60795	2.62795
357	2.9231	2.9431	3.0731
358	3.58589	3.60589	3.73589	3.80589	3.89589
359	5.47301	5.49301	5.62301
360	5.47946	5.49946
361	3.02877	3.04877	3.17877	3.24877	3.33877	3.28877	3.36877
362	2.95697	2.97697	3.10697	3.17697	3.26697
363	2.57037	2.59037	2.72037	2.79037	2.88037	2.83037
364	6.312	6.332	6.462
365	-0.0926087	-0.0726087	0.0573913	0.127391	0.217391	0.167391	0.247391	0.542391
366	0.903199	0.923199	1.0532	1.1232	1.2132	1.1632	1.2432
367	0.848416	0.868416	0.998416	1.06842	1.15842	1.10842	1.18842
368	1.65456	1.67456	1.80456	1.87456	1.96456	1.91456	1.99456	2.28956
369	1.03358	1.05358	1.18358	1.25358
370	0.990606	1.01061	1.14061	1.21061	1.30061	1.25061
371	4.11442	4.13442	4.26442	4.33442
372	7.45705
373	9.61705
374	3.82705
375	4.45077	4.47077
376	5.21553	5.23553	5.36553
377	7.46365	7.48365
378	1.62254	1.64254	1.77254	1.84254
379	3.81262	3.83262
380	2.52712	2.54712	2.67712	2.74712
381	2.71183	2.73183	2.86183	2.93183	3.02183
382	3.59183	3.61183	3.74183	3.81183	3.90183
383	3.52988	3.54988	3.67988	3.74988
384	10.8817	10.9017	11.0317
385	5.28311	5.30311
386	6.60311	6.62311
387	5.48154	5.50154	5.63154
388	6.08766	6.10766	6.23766	6.30766
389	4.65226	4.67226	4.80226	4.87226
390	5.69226	5.71226	5.84226	5.91226
391	8.52226	8.54226	8.67226	8.74226
392	4.44751	4.46751	4.59751	4.66751	4.75751	4.70751
393	4.61751	4.63751	4.76751	4.83751	4.92751	4.87751
394	2.69751	2.71751	2.84751	2.91751	3.00751	2.95751
395	8.88608	8.90608	9.03608	9.10608	9.19608	9.14608
396	2.6427	2.6627	2.7927	2.8627	2.9527
397	8.76608	8.78608	8.91608	8.98608	9.07608
398	5.04917	5.06917	5.19917
399	3.12917	3.14917	3.27917
400	9.70557	9.72557	9.85557
401	10.322	10.342	10.472
402	2.9405	2.9605
403	7.52365	7.54365
404	10.7676	10.7876
405	0.216862	0.236862
406	3.36482	3.38482
407	2.85686	2.87686
408	1.24686	1.26686
409	0.116862	0.136862
410	3.82495	3.84495	3.97495
411	-1.09505	-1.07505	-0.945055
412	0.143331	0.163331	0.293331
413	0.336669	0.356669	0.486669
414	-0.233331	-0.213331	-0.0833313
415	2.80089	2.82089	2.95089
416	-1.15042	-1.13042	-1.00042
417	0.980894	1.00089	1.13089
418	4.56698	4.58698
419	5.25706	5.27706
420	6.46706	6.48706
421	2.95698	2.97698
422	2.41615	2.43615
423	1.95698	1.97698
424	4.14706	4.16706
425	5.05615	5.07615
426	3.44615	3.46615
427	2.31615	2.33615
428	1.74615	1.76615
429	2.53121	2.55121	2.68121	2.75121
430	11.9412	11.9612	12.0912	12.1612
431	1.55982	1.57982	1.70982	1.77982	1.86982
432	1.61982	1.63982	1.76982	1.83982	1.92982
433	2.62876	2.64876	2.77876	2.84876
434	2.41899	2.43899
435	5.97358	5.99358	6.12358
436	2.77294	2.79294	2.92294	2.99294	3.08294	3.03294	3.11294
437	1.29294	1.31294	1.44294	1.51294	1.60294	1.55294	1.63294
438	-0.317359	-0.297359	-0.167359	-0.0973591	-0.00735905	-0.0573591	0.0226409
439	2.48718	2.50718	2.63718	2.70718
440	2.2952	2.3152
441	0.910464	0.930464	1.06046
442	-0.191365	-0.171365	-0.0413648	0.0286352
443	3.53123	3.55123	3.68123
444	3.68621	3.70621	3.83621	3.90621
445	1.04621	1.06621	1.19621	1.26621
446	1.0822	1.1022	1.2322	1.3022	1.3922	1.3422	1.4222	1.7172	1.6522	1.8622	1.8772	1.8772
447	1.66069	1.68069	1.81069	1.88069	1.97069	1.92069	2.00069	2.29569	2.23069
448	4.98786	5.00786	5.13786	5.20786	5.29786	5.24786	5.32786	5.62286	5.55786
449	3.01458	3.03458	3.16458	3.23458	3.32458	3.27458	3.35458	3.64958
450	6.42923	6.44923	6.57923
451	1.90923	1.92923	2.05923
452	0.809699	0.829699	0.959699
453	4.84016	4.86016	4.99016	5.06016	5.15016
454	1.28589	1.30589	1.43589	1.50589	1.59589	1.54589	1.62589	1.92089	1.85589
455	3.49743	3.51743	3.64743
456	1.6716	1.6916	1.8216	1.8916	1.9816	1.9316	2.0116
457	4.91959	4.93959
458	5.94156	5.96156	6.09156	6.16156	6.25156	6.20156
459	5.3342	5.3542
460	0.791814	0.811814
461	7.44337	7.46337
462	10.2101	10.2301
463	7.99601	8.01601	8.14601	8.21601	8.30601
464	2.0593	2.0793	2.2093	2.2793	2.3693
465	9.11965	9.13965	9.26965
466	7.53747	7.55747	7.68747	7.75747	7.84747	7.79747
467	5.54747	5.56747	5.69747	5.76747	5.85747	5.80747
468	7.36166	7.38166
469	5.37166	5.39166
470	5.06935	5.08935	5.21935	5.28935	5.37935	5.32935
471	4.99511	5.01511	5.14511	5.21511	5.30511
472	7.03323	7.05323
473	6.21834	6.23834
474	4.83834	4.85834
475	4.03834	4.05834
476	10.4304	10.4504	10.5804	10.6504	10.7404
477	2.0082	2.0282	2.1582	2.2282
478	2.06343	2.08343	2.21343	2.28343	2.37343	2.32343
479	1.83194	1.85194	1.98194	2.05194	2.14194	2.09194	2.17194	2.46694
480	5.91702	5.93702	6.06702
481	5.88543	5.90543
482	5.46194	5.48194	5.61194
483	12.8283	12.8483
484	7.49225	7.51225
485	7.52526	7.54526
486	6.552	6.572	6.702
487	3.05332	3.07332	3.20332	3.27332
488	4.85221	4.87221	5.00221	5.07221
489	3.86088	3.88088	4.01088	4.08088	4.17088	4.12088	4.20088
490	3.26374	3.28374	3.41374	3.48374	3.57374	3.52374
491	2.84989	2.86989	2.99989	3.06989	3.15989
492	3.62843	3.64843	3.77843
493	3.60795	3.62795	3.75795	3.82795
494	3.17958	3.19958	3.32958
495	4.63478	4.65478	4.78478	4.85478	4.94478	4.89478
496	3.12775	3.14775	3.27775	3.34775	3.43775	3.38775
497	4.45678	4.47678	4.60678
498	2.70652	2.72652	2.85652
499	8.0005	8.0205	8.1505	8.2205	8.3105	8.2605
500	9.2505	9.2705	9.4005	9.4705	9.5605	9.5105
501	6.82156	6.84156	6.97156	7.04156	7.13156	7.08156
502	9.5966	9.6166	9.7466	9.8166
503	7.34306	7.36306	7.49306	7.56306
504	8.80785	8.82785	8.95785	9.02785
505	7.21618	7.23618
506	8.46618	8.48618
507	9.83618	9.85618
508	5.35784	5.37784
509	9.36528	9.38528	9.51528	9.58528
510	5.56856	5.58856	5.71856	5.78856
511	4.06776	4.08776	4.21776
512	4.15346	4.17346	4.30346	4.37346	4.46346
513	7.27261	7.29261	7.42261
514	4.00618	4.02618	4.15618
515	9.17171	9.19171	9.32171	9.39171
516	4.48224	4.50224	4.63224
517	2.77347	2.79347	2.92347
518	14.3434	14.3634	14.4934	14.5634
519	2.89825	2.91825	3.04825	3.11825
520	4.61262	4.63262	4.76262	4.83262	4.92262	4.87262
521	3.08362	3.10362	3.23362	3.30362	3.39362	3.34362
522	17.2272	17.2472	17.3772	17.4472	17.5372
523	18.1372	18.1572	18.2872	18.3572	18.4472
524	13.3939	13.4139	13.5439	13.6139	13.7039	13.6539
525	4.00922	4.02922	4.15922
526	14.2738	14.2938	14.4238
527	13.1152	13.1352	13.2652	13.3352
528	12.9158	12.9358
529	3.19116	3.21116	3.34116
530	13.2302	13.2502	13.3802	13.4502	13.5402
531	13.0272	13.0472	13.1772
532	3.22718	3.24718	3.37718
533	3.16125	3.18125	3.31125
534	19.3663
535	1.49157	1.51157	1.64157	1.71157	1.80157
536	2.48485	2.50485	2.63485
537	7.50662	7.52662
538	1.59211	1.61211	1.74211	1.81211	1.90211
539	8.20341	8.22341
540	7.40351
541	1.63703	1.65703	1.78703	1.85703
542	1.545	1.565	1.695	1.765	1.855
543	3.04615	3.06615	3.19615	3.26615	3.35615
544	3.69447	3.71447	3.84447	3.91447	4.00447	3.95447
545	2.5355	2.5555
546	3.58439	3.60439	3.73439	3.80439
547	29.4068	29.4268
548	11.5899
549	6.53323	6.55323
550	6.53164	6.55164
551	12.3752
552	12.7877	12.8077	12.9377
553	3.81145	3.83145	3.96145	4.03145	4.12145	4.07145	4.15145	4.44645
554	4.94421	4.96421
555	2.0862	2.1062	2.2362	2.3062	2.3962	2.3462
556	8.90971	8.92971
557	0.772669	0.792669	0.922669	0.992669
558	2.39686	2.41686	2.54686	2.61686
559	1.88959	1.90959	2.03959	2.10959	2.19959
560	-0.999857	-0.979857	-0.849857	-0.779857	-0.689857	-0.739857
561	0.179054
562	-0.723887	-0.703887	-0.573887	-0.503887	-0.413887	-0.463887	-0.383887	-0.0888865	-0.153887	0.0561135	0.0711135	0.0711135	0.0711135
563	5.01785	5.03785	5.16785
564	4.28241	4.30241	4.43241
565	3.84424	3.86424
566	7.81602	7.83602
567	4.61763	4.63763	4.76763
568	6.4369	6.4569	6.5869	6.6569	6.7469	6.6969	6.7769	7.0719	7.0069	7.2169	7.2319	7.2319	7.2319
569	1.93688	1.95688	2.08688	2.15688	2.24688
570	1.98882	2.00882	2.13882	2.20882
571	6.35585	6.37585
572	4.12441	4.14441	4.27441
573	3.70696	3.72696	3.85696
574	4.95113	4.97113	5.10113
575	3.21211	3.23211	3.36211	3.43211
576	18.4907
577	2.56483	2.58483	2.71483	2.78483	2.87483	2.82483
578	2.00483	2.02483	2.15483	2.22483	2.31483	2.26483
579	2.90192	2.92192	3.05192	3.12192	3.21192	3.16192
580	2.45779	2.47779	2.60779
581	0.50503	0.52503	0.65503	0.72503	0.81503	0.76503	0.84503	1.14003
582	0.50503	0.52503	0.65503	0.72503	0.81503	0.76503	0.84503	1.14003
583	0.38503	0.40503	0.53503	0.60503	0.69503	0.64503	0.72503	1.02003
584	2.85851	2.87851	3.00851	3.07851	3.16851	3.11851	3.19851	3.49351	3.42851
585	0.937763	0.957763	1.08776	1.15776	1.24776	1.19776	1.27776	1.57276	1.50776
586	1.89475	1.91475	2.04475	2.11475	2.20475	2.15475	2.23475	2.52975
587	1.81035	1.83035	1.96035	2.03035	2.12035
588	3.87296	3.89296	4.02296	4.09296
589	2.83255	2.85255	2.98255	3.05255
590	3.93898	3.95898	4.08898	4.15898	4.24898
591	0.542914	0.562914	0.692914
592	3.70923	3.72923
593	7.29113	7.31113	7.44113
594	0.557531	0.577531	0.707531	0.777531	0.867531	0.817531
595	5.62062	5.64062
596	5.73062	5.75062
597	10.5422
598	4.54073	4.56073	4.69073
599	5.02231	5.04231
600	3.81727	3.83727	3.96727
601	4.14365	4.16365
602	2.2215	2.2415	2.3715	2.4415	2.5315
603	4.85753	4.87753	5.00753	5.07753
604	4.32841
605	5.10294	5.12294	5.25294	5.32294	5.41294
606	6.01994	6.03994	6.16994	6.23994	6.32994
607	4.15294	4.17294	4.30294	4.37294	4.46294
608	6.56487	6.58487	6.71487	6.78487	6.87487
609	3.84934	3.86934	3.99934	4.06934
610	5.10466	5.12466	5.25466	5.32466
611	9.66934	9.68934	9.81934	9.88934
612	5.68414	5.70414	5.83414	5.90414
613	3.93934	3.95934	4.08934	4.15934
614	7.69934	7.71934	7.84934	7.91934
615	3.66372	3.68372	3.81372	3.88372
616	3.53979	3.55979	3.68979	3.75979	3.84979
617	3.51623	3.53623
618	6.71747	6.73747
619	4.07036	4.09036
620	5.84036	5.86036
621	3.94747	3.96747
622	8.34747	8.36747
623	6.06623	6.08623
624	5.6448	5.6648	5.7948	5.8648
625	2.8748	2.8948	3.0248	3.0948
626	4.0758	4.0958	4.2258	4.2958	4.3858	4.3358
627	5.8958	5.9158	6.0458	6.1158	6.2058	6.1558
628	3.36946	3.38946	3.51946	3.58946	3.67946	3.62946
629	3.1258	3.1458	3.2758	3.3458	3.4358	3.3858
630	7.5258	7.5458	7.6758	7.7458	7.8358	7.7858
631	3.0558	3.0758	3.2058	3.2758	3.3658	3.3158
632	4.34807	4.36807	4.49807	4.56807	4.65807	4.60807	4.68807	4.98307	4.91807
633	4.10595	4.12595	4.25595	4.32595	4.41595	4.36595	4.44595
634	4.19626	4.21626	4.34626	4.41626	4.50626	4.45626	4.53626
635	4.19626	4.21626	4.34626	4.41626	4.50626	4.45626	4.53626
636	5.23519	5.25519	5.38519	5.45519	5.54519	5.49519	5.57519
637	7.64626	7.66626	7.79626	7.86626	7.95626	7.90626	7.98626
638	5.27634	5.29634	5.42634	5.49634	5.58634	5.53634	5.61634
639	6.17329	6.19329	6.32329	6.39329	6.48329	6.43329	6.51329
640	8.72634	8.74634	8.87634	8.94634	9.03634	8.98634	9.06634
641	6.94266	6.96266	7.09266	7.16266	7.25266	7.20266	7.28266
642	4.13662
643	3.38662
644	4.84749
645	6.66749
646	4.02691
647	8.29749
648	3.82749
649	4.80662
650	0.516616
651	3.79497	3.81497	3.94497	4.01497
652	3.79497	3.81497	3.94497	4.01497
653	3.13542	3.15542	3.28542	3.35542
654	4.90542	4.92542	5.05542	5.12542
655	7.24497	7.26497	7.39497	7.46497
656	2.77497	2.79497	2.92497	2.99497
657	2.42342	2.44342	2.57342
658	3.33123	3.35123
659	0.272823	0.292823	0.422823	0.492823	0.582823	0.532823	0.612823	0.907823
660	0.43418	0.45418	0.58418	0.65418	0.74418	0.69418	0.77418
661	2.71489	2.73489
662	2.57019	2.59019	2.72019
663	6.57333	6.59333
664	1.30158	1.32158	1.45158	1.52158
665	8.9685	8.9885
666	11.1056	11.1256	11.2556
667	8.78559	8.80559	8.93559
668	7.48559	7.50559	7.63559
669	8.73814	8.75814	8.88814
670	6.41814	6.43814	6.56814
671	5.11814	5.13814	5.26814
672	6.91862	6.93862
673	2.59271	2.61271	2.74271	2.81271
674	2.96105	2.98105	3.11105	3.18105	3.27105	3.22105
675	4.99137	5.01137
676	3.34042	3.36042	3.49042	3.56042
677	5.60189	5.62189	5.75189	5.82189	5.91189	5.86189	5.94189
678	6.68687	6.70687	6.83687	6.90687
679	7.11071	7.13071	7.26071	7.33071	7.42071
680	7.5875	7.6075	7.7375
681	8.50262	8.52262	8.65262
682	9.64193	9.66193	9.79193
683	-0.818864	-0.798864	-0.668864	-0.598864
684	9.72725	9.74725	9.87725	9.94725
685	-0.0901698	-0.0701698	0.0598302	0.12983
686	3.88165	3.90165
687	4.31844	4.33844	4.46844	4.53844	4.62844
688	1.9884	2.0084	2.1384
689	-0.00327764	0.0167224	0.146722
690	2.92672	2.94672	3.07672
691	2.48672	2.50672	2.63672
692	-0.166399	-0.146399
693	2.5836	2.6036
694	2.7636	2.7836
695	4.90177	4.92177	5.05177	5.12177
696	2.09049	2.11049	2.24049
697	4.84049	4.86049	4.99049
698	5.02049	5.04049	5.17049
699	5.99839	6.01839	6.14839	6.21839	6.30839	6.25839	6.33839	6.63339
700	4.45917	4.47917	4.60917	4.67917
701	1.38274	1.40274	1.53274
702	4.31274	4.33274	4.46274
703	3.87274	3.89274	4.02274
704	7.24334	7.26334
705	3.13088	3.15088
706	2.66637
707	2.22637
708	2.31992	2.33992	2.46992	2.53992	2.62992	2.57992	2.65992
709	5.93231	5.95231	6.08231
710	5.38005	5.40005	5.53005
711	9.11923	9.13923
712	6.33836	6.35836	6.48836	6.55836	6.64836
713	5.9702	5.9902	6.1202
714	9.85873	9.87873	10.0087
715	4.02873	4.04873	4.17873
716	3.83127	3.85127	3.98127
717	-0.295396	-0.275396	-0.145396	-0.0753955
718	11.3045	11.3245	11.4545	11.5245	11.6145
719	5.15292
720	5.50057	5.52057	5.65057
721	4.70795	4.72795	4.85795
722	3.6941	3.7141	3.8441
723	5.3241	5.3441	5.4741
724	3.4641	3.4841	3.6141
725	4.43169	4.45169	4.58169	4.65169	4.74169
726	5.36314	5.38314	5.51314
727	6.47597	6.49597
728	6.80232	6.82232
729	8.32401	8.34401
730	1.52872	1.54872	1.67872
731	8.08534
732	6.06798	6.08798
733	5.64798	5.66798
734	4.06107	4.08107	4.21107
735	3.05545	3.07545	3.20545	3.27545
736	5.10967	5.12967
737	1.83638	1.85638	1.98638	2.05638	2.14638
738	6.69364
739	3.4551
740	3.98605	4.00605
741	9.29516	9.31516
742	7.99516	8.01516
743	5.41842	5.43842	5.56842
744	7.17855	7.19855	7.32855
745	6.40033	6.42033	6.55033	6.62033	6.71033	6.66033	6.74033
746	5.15033	5.17033	5.30033	5.37033	5.46033	5.41033	5.49033
747	8.44033	8.46033	8.59033	8.66033	8.75033	8.70033	8.78033
748	8.456	8.476	8.606	8.676	8.766	8.716	8.796	9.091
749	6.11034	6.13034	6.26034	6.33034	6.42034
750	4.86034	4.88034	5.01034	5.08034	5.17034
751	8.15034	8.17034	8.30034	8.37034	8.46034
752	8.32176	8.34176	8.47176	8.54176	8.63176	8.58176	8.66176
753	1.28424	1.30424
754	2.82061	2.84061	2.97061	3.04061	3.13061	3.08061	3.16061	3.45561	3.39061	3.60061
755	0.289543	0.309543	0.439543	0.509543	0.599543	0.549543
756	12.4845	12.5045
757	6.62646	6.64646
758	1.24082	1.26082
759	8.54365	8.56365	8.69365
760	11.0236	11.0436	11.1736
761	10.4795	10.4995	10.6295
762	9.61379	9.63379
763	5.12394	5.14394
764	6.16261	6.18261	6.31261	6.38261
765	4.67518	4.69518	4.82518
766	5.99615	6.01615
767	5.65569
768	5.23509	5.25509
769	4.88869	4.90869	5.03869	5.10869
770	6.27467	6.29467	6.42467	6.49467	6.58467
771	6.04969	6.06969	6.19969	6.26969	6.35969
772	5.22969	5.24969	5.37969	5.44969	5.53969
773	4.41969	4.43969	4.56969	4.63969	4.72969
774	5.96969	5.98969	6.11969	6.18969	6.27969
775	8.56966	8.58966	8.71966	8.78966
776	4.42966	4.44966	4.57966	4.64966
777	4.33916	4.35916	4.48916
778	5.88916	5.90916	6.03916
779	11.4747	11.4947	11.6247	11.6947
780	11.4269	11.4469	11.5769	11.6469
781	-0.288761	-0.268761	-0.138761
782	5.9097	5.9297
783	1.47048	1.49048
784	5.19924	5.21924	5.34924
785	9.44589	9.46589	9.59589
786	5.07774	5.09774
787	9.3748	9.3948	9.5248
788	5.46702	5.48702
789	5.46664	5.48664
790	8.55194	8.57194	8.70194
791	6.86152	6.88152	7.01152
792	2.28119	2.30119	2.43119	2.50119
793	2.89109	2.91109	3.04109	3.11109
794	1.80675	1.82675	1.95675
795	4.93213	4.95213	5.08213	5.15213	5.24213
796	3.74249	3.76249
797	6.20582	6.22582	6.35582
798	8.56199	8.58199
799	1.8278	1.8478	1.9778	2.0478	2.1378
800	0.334509	0.354509	0.484509	0.554509
801	1.01793	1.03793	1.16793	1.23793	1.32793	1.27793	1.35793
802	1.54083	1.56083	1.69083	1.76083	1.85083	1.80083	1.88083
803	0.392746	0.412746	0.542746	0.612746	0.702746	0.652746	0.732746
804	3.37164	3.39164	3.52164
805	9.03326	9.05326	9.18326
806	3.53326	3.55326	3.68326
807	3.86141	3.88141
808	3.78722	3.80722	3.93722
809	4.22414	4.24414	4.37414
810	3.46916	3.48916	3.61916	3.68916	3.77916
811	4.3805	4.4005
812	2.86213	2.88213	3.01213	3.08213	3.17213	3.12213	3.20213	3.49713	3.43213	3.64213	3.65713
813	4.25138	4.27138	4.40138	4.47138	4.56138	4.51138	4.59138	4.88638	4.82138	5.03138	5.04638	5.04638
814	18.7453
815	3.34053	3.36053	3.49053
816	5.73963	5.75963	5.88963	5.95963
817	16.0653
818	3.88926	3.90926	4.03926	4.10926	4.19926	4.14926
819	2.74182	2.76182	2.89182	2.96182	3.05182	3.00182
820	2.61309	2.63309	2.76309
821	4.40507	4.42507	4.55507
822	3.76723	3.78723	3.91723	3.98723
823	6.99083	7.01083	7.14083
824	4.50969	4.52969	4.65969	4.72969	4.81969
825	17.6244	17.6444	17.7744	17.8444
826	10.881	10.901
827	7.44897	7.46897
828	8.2203	8.2403	8.3703
829	9.84553
830	1.50106
831	0.184939
832	5.53494
833	-0.144939
834	6.34245	6.36245	6.49245
835	2.65874	2.67874	2.80874
836	0.648738	0.668738	0.798738
837	0.68932	0.70932	0.83932
838	6.33675	6.35675
839	1.93763	1.95763	2.08763	2.15763	2.24763	2.19763	2.27763
840	6.16307	6.18307
841	3.12875	3.14875	3.27875	3.34875	3.43875	3.38875	3.46875	3.76375	3.69875	3.90875	3.92375	3.92375	3.92375
842	20.3572	20.3772
843	19.3063	19.3263	19.4563	19.5263	19.6163	19.5663	19.6463
844	10.9662	10.9862	11.1162	11.1862	11.2762	11.2262
845	-0.153695	-0.133695	-0.00369482	0.0663052	0.156305	0.106305
846	3.56121	3.58121	3.71121	3.78121
847	10.2953	10.3153	10.4453
848	1.97733	1.99733	2.12733	2.19733
849	3.47733	3.49733	3.62733	3.69733
850	3.24846	3.26846	3.39846	3.46846
851	2.73157	2.75157
852	1.6627	1.6827	1.8127	1.8827	1.9727	1.9227
853	1.5427	1.5627	1.6927	1.7627	1.8527	1.8027
854	0.244816	0.264816	0.394816	0.464816	0.554816	0.504816
855	0.992008	1.01201	1.14201
856	7.45127	7.47127
857	11.7228	11.7428
858	9.32201	9.34201	9.47201	9.54201
859	5.07939	5.09939	5.22939
860	4.80164	4.82164	4.95164	5.02164
861	7.37164	7.39164	7.52164	7.59164
862	4.46914	4.48914
863	4.67948	4.69948
864	7.39948	7.41948
865	3.36715	3.38715
866	6.08715	6.10715
867	5.35512	5.37512	5.50512	5.57512	5.66512	5.61512	5.69512	5.99012
868	4.12897	4.14897	4.27897
869	11.44
870	6.39904	6.41904
871	4.80904	4.82904
872	7.60781	7.62781
873	8.43325	8.45325
874	9.04692	9.06692
875	3.8051	3.8251
876	8.80265	8.82265
877	6.82571	6.84571
878	12.9846
879	7.75493	7.77493	7.90493
880	6.70882	6.72882	6.85882
881	9.37442	9.39442
882	3.07361	3.09361	3.22361
883	1.50254	1.52254	1.65254	1.72254	1.81254
884	3.07238	3.09238	3.22238	3.29238	3.38238
885	9.2657	9.2857
886	6.85657	6.87657
887	5.48735	5.50735
888	5.38499	5.40499	5.53499
889	12.845	12.865	12.995
890	11.294	11.314
891	4.15775	4.17775	4.30775
892	0.886033	0.906033	1.03603	1.10603
893	7.8955	7.9155
894	0.0174547	0.0374547	0.167455	0.237455	0.327455
895	5.94106	5.96106	6.09106	6.16106	6.25106	6.20106	6.28106	6.57606	6.51106	6.72106	6.73606	6.73606
896	2.16133	2.18133	2.31133	2.38133	2.47133
897	5.95857	5.97857	6.10857
898	5.40857	5.42857	5.55857
899	1.73023	1.75023	1.88023
900	3.02682	3.04682	3.17682	3.24682	3.33682	3.28682	3.36682	3.66182	3.59682
901	2.58632	2.60632	2.73632	2.80632
902	3.55432	3.57432	3.70432	3.77432	3.86432
903	2.55432	2.57432	2.70432	2.77432	2.86432
904	5.42893	5.44893	5.57893	5.64893	5.73893
905	5.37819	5.39819	5.52819	5.59819	5.68819
906	4.51779	4.53779	4.66779	4.73779	4.82779
907	3.60275	3.62275	3.75275	3.82275	3.91275
908	4.31204	4.33204	4.46204	4.53204	4.62204	4.57204
909	3.76204	3.78204	3.91204	3.98204	4.07204	4.02204
910	1.14567	1.16567	1.29567
911	4.46722	4.48722	4.61722	4.68722	4.77722	4.72722
912	5.26184	5.28184	5.41184	5.48184	5.57184	5.52184	5.60184	5.89684
913	4.42151	4.44151	4.57151	4.64151	4.73151	4.68151	4.76151	5.05651
914	4.55151	4.57151	4.70151	4.77151	4.86151	4.81151	4.89151	5.18651
915	6.25133	6.27133	6.40133	6.47133	6.56133	6.51133	6.59133	6.88633	6.82133	7.03133	7.04633
916	3.17983	3.19983
917	8.02977	8.04977	8.17977	8.24977	8.33977	8.28977	8.36977	8.66477	8.59977	8.80977	8.82477
918	6.55977	6.57977	6.70977	6.77977	6.86977	6.81977	6.89977	7.19477	7.12977	7.33977	7.35477
919	2.97136	2.99136	3.12136	3.19136	3.28136	3.23136	3.31136	3.60636	3.54136	3.75136	3.76636
920	3.77246	3.79246	3.92246
921	3.83246	3.85246	3.98246
922	1.35534	1.37534	1.50534
923	4.29093	4.31093	4.44093	4.51093	4.60093	4.55093	4.63093	4.92593	4.86093	5.07093
924	4.35093	4.37093	4.50093	4.57093	4.66093	4.61093	4.69093	4.98593	4.92093	5.13093
925	2.79532	2.81532	2.94532	3.01532
926	2.28029	2.30029	2.43029	2.50029
927	4.00655	4.02655	4.15655
928	0.754646	0.774646	0.904646	0.974646	1.06465
929	8.44311	8.46311	8.59311	8.66311
930	1.71883	1.73883	1.86883	1.93883
931	10.6731	10.6931
932	9.57156	9.59156
933	5.29099	5.31099
934	4.94099	4.96099
935	13.532	13.552
936	-0.0337311	-0.0137311	0.116269	0.186269
937	0.878357	0.898357	1.02836	1.09836
938	6.73587	6.75587	6.88587	6.95587
939	4.74357	4.76357	4.89357	4.96357	5.05357	5.00357	5.08357	5.37857
940	6.54964	6.56964	6.69964
941	2.56483	2.58483
942	9.12947
943	6.95317	6.97317	7.10317
944	3.50317	3.52317	3.65317
945	2.22311	2.24311	2.37311	2.44311
946	7.3641	7.3841	7.5141	7.5841	7.6741	7.6241	7.7041	7.9991
947	3.9141	3.9341	4.0641	4.1341	4.2241	4.1741	4.2541	4.5491
948	7.39331	7.41331	7.54331	7.61331	7.70331	7.65331	7.73331	8.02831
949	4.17337	4.19337	4.32337	4.39337	4.48337	4.43337
950	6.76167	6.78167	6.91167	6.98167	7.07167
951	-0.708802	-0.688802	-0.558802	-0.488802	-0.398802
952	3.17339	3.19339	3.32339
953	6.55442	6.57442	6.70442
954	5.2227	5.2427	5.3727
955	-0.140193	-0.120193	0.00980676	0.0798068	0.169807	0.119807	0.199807	0.494807
956	-0.68262	-0.66262	-0.53262	-0.46262	-0.37262
957	0.384035	0.404035	0.534035	0.604035	0.694035
958	6.48906	6.50906
959	6.85032	6.87032
960	-0.640871	-0.620871	-0.490871
961	11.9214
962	12.8832
963	11.5117
964	11.9642
965	9.42416
966	8.27679	8.29679
967	2.58741	2.60741	2.73741
968	4.23483	4.25483	4.38483
969	8.68483	8.70483	8.83483
970	7.52483	7.54483	7.67483
971	3.89994	3.91994
972	5.34994	5.36994
973	7.28038	7.30038
974	6.12038	6.14038
975	3.67282	3.69282	3.82282	3.89282	3.98282	3.93282	4.01282	4.30782	4.24282
976	6.03045	6.05045	6.18045	6.25045	6.34045	6.29045	6.37045	6.66545	6.60045
977	6.17045	6.19045	6.32045	6.39045	6.48045	6.43045	6.51045	6.80545	6.74045
978	6.30045	6.32045	6.45045	6.52045	6.61045	6.56045	6.64045	6.93545	6.87045
979	3.39045	3.41045	3.54045	3.61045	3.70045	3.65045	3.73045	4.02545	3.96045
980	6.90996	6.92996
981	2.85977	2.87977
982	7.30977	7.32977
983	6.14977	6.16977
984	-0.0394485	-0.0194485
985	6.6981	6.7181	6.8481	6.9181
986	1.62066	1.64066	1.77066	1.84066	1.93066
987	5.68942	5.70942	5.83942	5.90942
988	7.49302	7.51302
989	7.35302	7.37302
990	6.43853	6.45853
991	6.12752
992	2.65081	2.67081	2.80081	2.87081	2.96081	2.91081
993	-0.607195	-0.587195
994	4.37099	4.39099
995	4.24651	4.26651	4.39651
996	0.581241	0.601241	0.731241
997	2.19432	2.21432	2.34432	2.41432	2.50432
998	5.54493	5.56493
999	9.05698	9.07698
1000	4.8604	4.8804	5.0104	5.0804	5.1704	5.1204	5.2004
1001	2.46328	2.48328	2.61328
1002	7.69919	7.71919
1003	3.64544	3.66544	3.79544
1004	3.39544	3.41544	3.54544
1005	3.91216	3.93216	4.06216	4.13216	4.22216	4.17216	4.25216
1006	2.56216	2.58216	2.71216	2.78216	2.87216	2.82216	2.90216
1007	4.084	4.104	4.234	4.304	4.394	4.344
1008	8.52438	8.54438
1009	6.27197	6.29197
1010	5.98895	6.00895	6.13895
1011	5.27057
1012	7.36057
1013	1.8456	1.8656	1.9956	2.0656	2.1556
1014	12.4112	12.4312	12.5612	12.6312	12.7212
1015	12.0421	12.0621	12.1921	12.2621	12.3521	12.3021	12.3821	12.6771
1016	11.93	11.95	12.08	12.15	12.24	12.19	12.27
1017	3.44963	3.46963	3.59963
1018	2.55854	2.57854	2.70854	2.77854	2.86854	2.81854	2.89854
1019	0.0300962	0.0500962	0.180096	0.250096	0.340096	0.290096
1020	5.37385	5.39385
1021	2.57814	2.59814	2.72814	2.79814	2.88814
1022	4.04622	4.06622	4.19622	4.26622
1023	5.60462	5.62462	5.75462	5.82462	5.91462
1024	5.27063	5.29063	5.42063
1025	1.64243	1.66243	1.79243	1.86243	1.95243	1.90243	1.98243
1026	4.11332
1027	5.30406	5.32406
1028	0.704065	0.724065
1029	0.896298	0.916298
1030	5.3131	5.3331
1031	0.713099	0.733099
1032	3.98429	4.00429	4.13429	4.20429
1033	2.09552	2.11552	2.24552	2.31552
1034	2.82429	2.84429	2.97429	3.04429
1035	1.18429	1.20429	1.33429	1.40429
1036	5.69429	5.71429	5.84429	5.91429
1037	1.40051	1.42051	1.55051	1.62051	1.71051
1038	2.29286	2.31286
1039	4.14987	4.16987
1040	1.35689	1.37689	1.50689
1041	0.0144277	0.0344277
1042	0.0276862	0.0476862	0.177686
1043	4.74309	4.76309
1044	8.37098	8.39098
1045	11.7953
1046	3.42231	3.44231	3.57231
1047	4.14603	4.16603
1048	5.07937	5.09937
1049	3.91678	3.93678	4.06678	4.13678
1050	2.06089	2.08089	2.21089	2.28089	2.37089	2.32089
1051	6.00449	6.02449	6.15449	6.22449	6.31449
1052	4.3048	4.3248
1053	6.95002	6.97002
1054	4.10469	4.12469	4.25469	4.32469
1055	5.47815	5.49815
1056	6.38776	6.40776
1057	6.96494	6.98494
1058	15.6987
1059	7.9488	7.9688
1060	8.32378	8.34378	8.47378	8.54378	8.63378	8.58378	8.66378	8.95878	8.89378
1061	7.13607	7.15607
1062	4.96607	4.98607
1063	0.00323303	0.023233	0.153233	0.223233	0.313233	0.263233
1064	7.38243	7.40243	7.53243
1065	3.32091	3.34091	3.47091
1066	5.60093	5.62093
1067	5.90422	5.92422
1068	13.2563	13.2763
1069	3.63974	3.65974	3.78974
1070	5.14724	5.16724	5.29724
1071	6.74908	6.76908
1072	4.16698	4.18698
1073	2.81327	2.83327
1074	8.92632
1075	0.350079
1076	-0.829921
1077	4.37162	4.39162	4.52162	4.59162	4.68162
1078	5.23499
1079	3.84201	3.86201	3.99201
1080	2.84212	2.86212	2.99212
1081	5.8242	5.8442
1082	4.46048	4.48048	4.61048
1083	5.0447	5.0647
1084	1.55401	1.57401	1.70401
1085	2.61592	2.63592	2.76592	2.83592
1086	5.20592	5.22592	5.35592	5.42592
1087	-0.419846	-0.399846	-0.269846	-0.199846
1088	2.36423	2.38423	2.51423	2.58423	2.67423	2.62423	2.70423
1089	1.55423	1.57423	1.70423	1.77423	1.86423	1.81423	1.89423
1090	2.06423	2.08423	2.21423	2.28423	2.37423	2.32423	2.40423
1091	4.80423	4.82423	4.95423	5.02423	5.11423	5.06423	5.14423
1092	1.11423	1.13423	1.26423	1.33423	1.42423	1.37423	1.45423
1093	1.60423	1.62423	1.75423	1.82423	1.91423	1.86423	1.94423
1094	3.88232	3.90232	4.03232	4.10232
1095	3.07232	3.09232	3.22232	3.29232
1096	3.58232	3.60232	3.73232	3.80232
1097	4.13791	4.15791	4.28791	4.35791
1098	2.63232	2.65232	2.78232	2.85232
1099	3.12232	3.14232	3.27232	3.34232
1100	2.2342	2.2542	2.3842	2.4542	2.5442	2.4942	2.5742	2.8692	2.8042	3.0142	3.0292
1101	3.234	3.254	3.384	3.454	3.544	3.494	3.574
1102	3.744	3.764	3.894	3.964	4.054	4.004	4.084
1103	1.58734	1.60734	1.73734	1.80734	1.89734	1.84734	1.92734
1104	0.394604	0.414604	0.544604	0.614604	0.704604	0.654604	0.734604
1105	5.47739	5.49739	5.62739	5.69739	5.78739	5.73739	5.81739
1106	0.0173368	0.0373368	0.167337	0.237337	0.327337	0.277337	0.357337
1107	3.44762	3.46762	3.59762	3.66762	3.75762	3.70762	3.78762
1108	1.16879	1.18879	1.31879	1.38879	1.47879	1.42879	1.50879
1109	2.70879	2.72879	2.85879	2.92879	3.01879	2.96879	3.04879
1110	3.25577	3.27577	3.40577	3.47577	3.56577	3.51577	3.59577
1111	1.71879	1.73879	1.86879	1.93879	2.02879	1.97879	2.05879
1112	3.03739	3.05739	3.18739	3.25739	3.34739	3.29739	3.37739
1113	2.19739	2.21739	2.34739	2.41739	2.50739	2.45739	2.53739
1114	3.45739	3.47739	3.60739	3.67739	3.76739	3.71739	3.79739
1115	2.38038	2.40038	2.53038	2.60038	2.69038	2.64038	2.72038
1116	0.707394	0.727394	0.857394	0.927394	1.01739	0.967394	1.04739
1117	3.15801	3.17801	3.30801	3.37801	3.46801	3.41801	3.49801	3.79301
1118	1.87386	1.89386	2.02386	2.09386	2.18386	2.13386	2.21386	2.50886
1119	2.31801	2.33801	2.46801	2.53801	2.62801	2.57801	2.65801	2.95301
1120	3.57801	3.59801	3.72801	3.79801	3.88801	3.83801	3.91801	4.21301
1121	2.44114	2.46114	2.59114	2.66114	2.75114	2.70114	2.78114	3.07614
1122	1.88723	1.90723	2.03723	2.10723	2.19723	2.14723	2.22723	2.52223	2.45723
1123	2.07696	2.09696	2.22696	2.29696	2.38696	2.33696	2.41696	2.71196	2.64696
1124	1.6199	1.6399	1.7699	1.8399	1.9299	1.8799	1.9599	2.2549	2.1899
1125	2.84723	2.86723	2.99723	3.06723	3.15723	3.10723	3.18723	3.48223	3.41723
1126	1.08696	1.10696	1.23696	1.30696	1.39696	1.34696	1.42696	1.72196	1.65696
1127	4.1588	4.1788	4.3088	4.3788	4.4688	4.4188	4.4988	4.7938	4.7288
1128	2.99434	3.01434	3.14434	3.21434	3.30434	3.25434	3.33434	3.62934	3.56434	3.77434	3.78934	3.78934	3.78934
1129	5.43434	5.45434	5.58434	5.65434	5.74434	5.69434	5.77434	6.06934	6.00434	6.21434	6.22934	6.22934	6.22934
1130	4.66269	4.68269	4.81269	4.88269	4.97269	4.92269	5.00269	5.29769	5.23269	5.44269	5.45769	5.45769	5.45769
1131	2.28269	2.30269	2.43269	2.50269	2.59269	2.54269	2.62269	2.91769	2.85269	3.06269	3.07769	3.07769	3.07769
1132	2.55269	2.57269	2.70269	2.77269	2.86269	2.81269	2.89269	3.18769	3.12269	3.33269	3.34769	3.34769	3.34769
1133	1.74434	1.76434	1.89434	1.96434	2.05434	2.00434	2.08434	2.37934	2.31434	2.52434	2.53934	2.53934	2.53934
1134	2.23434	2.25434	2.38434	2.45434	2.54434	2.49434	2.57434	2.86934	2.80434	3.01434	3.02934	3.02934	3.02934
1135	3.79269	3.81269	3.94269	4.01269	4.10269	4.05269	4.13269	4.42769	4.36269	4.57269	4.58769	4.58769	4.58769
1136	-1.09987
1137	5.16926	5.18926	5.31926	5.38926	5.47926	5.42926	5.50926
1138	1.58515	1.60515	1.73515
1139	3.12651	3.14651	3.27651
1140	9.97613	9.99613
1141	7.26791	7.28791
1142	3.82927	3.84927	3.97927	4.04927
1143	3.74535	3.76535	3.89535	3.96535
1144	3.2688	3.2888
1145	3.8588	3.8788
1146	6.99861
1147	1.80418	1.82418
1148	4.48431	4.50431	4.63431
1149	4.86025	4.88025	5.01025
1150	4.0947
1151	7.03547	7.05547
1152	5.22313	5.24313	5.37313
1153	11.721
1154	12.7519	12.7719
1155	11.1868	11.2068
1156	3.0759	3.0959	3.2259	3.2959
1157	0.996331	1.01633	1.14633	1.21633	1.30633
1158	2.84595	2.86595
1159	5.36595	5.38595
1160	9.44704	9.46704
1161	4.22201	4.24201
1162	3.5771	3.5971	3.7271	3.7971
1163	3.96423
1164	3.15794	3.17794	3.30794	3.37794	3.46794
1165	12.7496	12.7696
1166	2.56002	2.58002	2.71002
1167	3.91472
1168	7.99868	8.01868	8.14868
1169	3.87458	3.89458
1170	4.47094	4.49094
1171	5.86342	5.88342
1172	2.64711	2.66711
1173	3.32949	3.34949	3.47949	3.54949
1174	0.179543	0.199543	0.329543	0.399543	0.489543	0.439543
1175	4.58761	4.60761	4.73761	4.80761	4.89761
1176	4.04472	4.06472	4.19472	4.26472	4.35472
1177	3.26472	3.28472	3.41472	3.48472	3.57472
1178	4.18761	4.20761	4.33761	4.40761	4.49761
1179	3.38654	3.40654
1180	3.39798	3.41798	3.54798
1181	9.57591	9.59591	9.72591	9.79591
1182	5.72208	5.74208	5.87208
1183	9.61921	9.63921	9.76921
1184	5.02256	5.04256	5.17256	5.24256	5.33256
1185	4.08256	4.10256	4.23256	4.30256	4.39256
1186	7.90386	7.92386	8.05386	8.12386	8.21386
1187	4.86857	4.88857	5.01857	5.08857	5.17857	5.12857
1188	4.53596	4.55596	4.68596	4.75596	4.84596	4.79596
1189	5.87857	5.89857	6.02857	6.09857	6.18857	6.13857
1190	8.04596	8.06596	8.19596	8.26596	8.35596	8.30596
1191	4.28873
1192	1.33873
1193	6.65071
1194	1.19873
1195	6.80522	6.82522	6.95522
1196	1.56918	1.58918	1.71918
1197	2.25918	2.27918	2.40918
1198	4.65373	4.67373	4.80373	4.87373
1199	1.70373	1.72373	1.85373	1.92373
1200	6.79553	6.81553	6.94553	7.01553
1201	1.56373	1.58373	1.71373	1.78373
1202	2.25373	2.27373	2.40373	2.47373
1203	-1.01529	-0.995288	-0.865288	-0.795288
1204	6.96224	6.98224	7.11224	7.18224	7.27224	7.22224
1205	1.92827	1.94827	2.07827	2.14827	2.23827	2.18827
1206	2.61827	2.63827	2.76827	2.83827	2.92827	2.87827
1207	2.8898	2.9098
1208	3.45537	3.47537	3.60537	3.67537	3.76537	3.71537	3.79537	4.09037
1209	2.94537	2.96537	3.09537	3.16537	3.25537	3.20537	3.28537	3.58037
1210	4.0802	4.1002	4.2302	4.3002	4.3902	4.3402	4.4202	4.7152	4.6502	4.8602	4.8752	4.8752
1211	3.98083	4.00083	4.13083	4.20083	4.29083	4.24083	4.32083	4.61583	4.55083
1212	3.47083	3.49083	3.62083	3.69083	3.78083	3.73083	3.81083	4.10583	4.04083
1213	3.90696	3.92696	4.05696	4.12696	4.21696	4.16696	4.24696
1214	3.39696	3.41696	3.54696	3.61696	3.70696	3.65696	3.73696
1215	3.39411	3.41411	3.54411	3.61411	3.70411	3.65411	3.73411
1216	2.97559	2.99559	3.12559	3.19559	3.28559	3.23559	3.31559
1217	2.2279	2.2479	2.3779
1218	0.378719	0.398719	0.528719	0.598719	0.688719	0.638719	0.718719	1.01372
1219	0.120745	0.140745	0.270745	0.340745	0.430745	0.380745
1220	4.92227	4.94227
1221	4.66148	4.68148
1222	4.01646	4.03646	4.16646	4.23646
1223	1.28426	1.30426	1.43426	1.50426	1.59426	1.54426
1224	7.17189	7.19189
1225	7.63842	7.65842
1226	17.8527
1227	2.60926	2.62926	2.75926
1228	5.93585	5.95585
1229	2.10774	2.12774	2.25774
1230	4.9286	4.9486
1231	5.11003	5.13003	5.26003
1232	1.51891	1.53891	1.66891	1.73891	1.82891	1.77891	1.85891
1233	1.81242	1.83242	1.96242	2.03242	2.12242
1234	11.4905	11.5105	11.6405	11.7105	11.8005
1235	5.33021	5.35021	5.48021	5.55021	5.64021
1236	6.44944
1237	5.96992	5.98992	6.11992	6.18992
1238	5.39992	5.41992	5.54992	5.61992
1239	2.76992	2.78992	2.91992	2.98992
1240	4.56992	4.58992	4.71992	4.78992
1241	5.12862	5.14862	5.27862	5.34862
1242	5.01862	5.03862	5.16862	5.23862
1243	2.71851	2.73851
1244	3.12663	3.14663	3.27663	3.34663
1245	1.34471	1.36471	1.49471
1246	3.82471	3.84471	3.97471
1247	0.694707	0.714707	0.844707
1248	3.71471	3.73471	3.86471
1249	3.96287	3.98287	4.11287	4.18287
1250	12.148	12.168
1251	3.72069	3.74069
1252	1.17195	1.19195	1.32195	1.39195	1.48195	1.43195	1.51195	1.80695	1.74195	1.95195	1.96695	1.96695	1.96695
1253	2.23661	2.25661	2.38661
1254	3.01426	3.03426	3.16426	3.23426
1255	3.63314	3.65314	3.78314	3.85314	3.94314	3.89314	3.97314	4.26814	4.20314
1256	1.00442	1.02442	1.15442	1.22442	1.31442
1257	3.15213	3.17213	3.30213	3.37213	3.46213
1258	2.92934	2.94934	3.07934	3.14934	3.23934
1259	0.644206	0.664206	0.794206	0.864206	0.954206	0.904206
1260	1.24383	1.26383	1.39383	1.46383	1.55383
1261	2.73812	2.75812	2.88812	2.95812	3.04812	2.99812
1262	0.562624	0.582624	0.712624	0.782624	0.872624
1263	10.2398	10.2598
1264	2.42259	2.44259	2.57259	2.64259	2.73259
1265	3.88951	3.90951	4.03951	4.10951
1266	4.90437	4.92437	5.05437
1267	2.98422	3.00422	3.13422	3.20422
1268	1.97265	1.99265
1269	2.72011
1270	4.47675	4.49675	4.62675	4.69675
1271	3.35869	3.37869
1272	30.7741	30.7941	30.9241	30.9941	31.0841
1273	2.92365	2.94365	3.07365	3.14365
1274	3.20273	3.22273	3.35273	3.42273	3.51273	3.46273	3.54273
1275	3.16301	3.18301	3.31301	3.38301	3.47301	3.42301	3.50301	3.79801
1276	2.47451	2.49451	2.62451	2.69451	2.78451
1277	1.06576	1.08576	1.21576	1.28576
1278	-0.265627	-0.245627	-0.115627
1279	1.96732	1.98732	2.11732	2.18732
1280	5.05722	5.07722
1281	5.30796	5.32796	5.45796	5.52796	5.61796
1282	4.04683	4.06683	4.19683
1283	3.88711	3.90711
1284	8.11515	8.13515
1285	8.11645	8.13645
1286	3.46003
1287	3.10263	3.12263	3.25263	3.32263
1288	3.34851	3.36851
1289	1.09687	1.11687	1.24687	1.31687
1290	1.91287	1.93287	2.06287	2.13287
1291	2.42543	2.44543	2.57543	2.64543	2.73543
1292	1.34831	1.36831
1293	15.8272
1294	6.97444	6.99444	7.12444
1295	51.4374
1296	6.76775	6.78775
1297	6.40825	6.42825	6.55825
1298	6.26183
1299	5.71591	5.73591
1300	10.7786	10.7986
1301	6.63275	6.65275
1302	7.11266	7.13266	7.26266
1303	8.61485
1304	3.71188	3.73188	3.86188	3.93188
1305	3.10611	3.12611	3.25611
1306	4.86602
1307	6.62705	6.64705
1308	15.6519
1309	3.59343	3.61343
1310	4.99547	5.01547	5.14547	5.21547	5.30547	5.25547	5.33547	5.63047	5.56547	5.77547	5.79047	5.79047	5.79047
1311	6.64547	6.66547	6.79547	6.86547	6.95547	6.90547	6.98547	7.28047	7.21547	7.42547	7.44047	7.44047	7.44047
1312	1.96731
1313	4.17731
1314	3.73731
1315	2.92731
1316	4.37731
1317	4.23424	4.25424
1318	2.78426	2.80426	2.93426	3.00426
1319	2.6126	2.6326	2.7626
1320	4.98349
1321	6.52611	6.54611	6.67611
1322	8.40695	8.42695	8.55695
1323	7.07402	7.09402	7.22402
1324	6.99308	7.01308
1325	7.27308	7.29308
1326	4.42602	4.44602	4.57602
1327	15.6595
1328	8.52063	8.54063
1329	8.49844
1330	8.009	8.029
1331	5.16102	5.18102	5.31102	5.38102
1332	11.528
1333	8.19596	8.21596
1334	11.0283	11.0483
1335	6.15381	6.17381	6.30381	6.37381
1336	6.17381	6.19381	6.32381	6.39381
1337	5.0875	5.1075	5.2375	5.3075	5.3975	5.3475	5.4275	5.7225
1338	4.69399	4.71399	4.84399
1339	4.07441	4.09441	4.22441
1340	2.89441	2.91441	3.04441
1341	6.46639	6.48639	6.61639
1342	4.14639	4.16639	4.29639
1343	5.1214	5.1414	5.2714
1344	6.27296	6.29296	6.42296	6.49296	6.58296
1345	5.9432	5.9632	6.0932
1346	2.9132	2.9332	3.0632
1347	2.48394	2.50394	2.63394
1348	5.87394	5.89394	6.02394
1349	2.6268	2.6468	2.7768	2.8468
1350	6.0168	6.0368	6.1668	6.2368
1351	2.9868	3.0068	3.1368	3.2068
1352	5.92191	5.94191
1353	2.07444	2.09444
1354	12.3292
1355	7.07716	7.09716
1356	4.61305	4.63305	4.76305
1357	5.40796	5.42796	5.55796	5.62796	5.71796	5.66796
1358	4.97277	4.99277	5.12277	5.19277	5.28277	5.23277
1359	2.77277	2.79277	2.92277	2.99277	3.08277	3.03277
1360	5.73277	5.75277	5.88277	5.95277	6.04277	5.99277
1361	8.60489	8.62489	8.75489	8.82489	8.91489	8.86489
1362	8.35193	8.37193	8.50193
1363	7.25241	7.27241	7.40241	7.47241	7.56241
1364	6.98742	7.00742	7.13742
1365	7.4935	7.5135	7.6435	7.7135	7.8035	7.7535
1366	7.08672	7.10672	7.23672
1367	7.0797	7.0997	7.2297
1368	3.05553	3.07553
1369	16.7915
1370	14.9733
1371	5.65487	5.67487
1372	5.11084
1373	5.47084
1374	9.13084
1375	9.67893
1376	3.29861	3.31861	3.44861
1377	0.63339	0.65339	0.78339	0.85339	0.94339	0.89339	0.97339	1.26839	1.20339	1.41339
1378	1.51389	1.53389	1.66389	1.73389	1.82389	1.77389	1.85389	2.14889	2.08389	2.29389	2.30889
1379	3.976	3.996
1380	7.13375
1381	5.91261	5.93261	6.06261
1382	12.6563
1383	14.2283	14.2483
1384	3.00229	3.02229
1385	6.19659
1386	1.40999	1.42999	1.55999	1.62999	1.71999	1.66999	1.74999
1387	6.29816	6.31816
1388	14.3429	14.3629	14.4929
1389	8.18598	8.20598
1390	6.07807	6.09807	6.22807	6.29807	6.38807	6.33807	6.41807
1391	7.2624	7.2824	7.4124
1392	7.4924	7.5124	7.6424
1393	5.56625	5.58625
1394	4.41413	4.43413	4.56413
1395	6.89413	6.91413	7.04413
1396	4.34404	4.36404
1397	6.82404	6.84404
1398	6.61036	6.63036	6.76036	6.83036	6.92036	6.87036	6.95036	7.24536	7.18036	7.39036	7.40536	7.40536	7.40536
1399	0.717677	0.737677	0.867677	0.937677
1400	3.85162	3.87162	4.00162
1401	3.06484	3.08484	3.21484
1402	6.37513	6.39513	6.52513	6.59513
1403	1.57169
1404	7.85638	7.87638	8.00638	8.07638	8.16638	8.11638	8.19638	8.49138	8.42638
1405	7.19205	7.21205
1406	7.85856
1407	12.1486
1408	12.1958	12.2158
1409	8.06682	8.08682
1410	1.34634	1.36634	1.49634	1.56634	1.65634	1.60634	1.68634	1.98134	1.91634	2.12634
1411	20.0763	20.0963	20.2263	20.2963	20.3863	20.3363	20.4163	20.7113	20.6463	20.8563
1412	3.44277	3.46277	3.59277	3.66277	3.75277	3.70277	3.78277	4.07777	4.01277	4.22277
1413	2.84215	2.86215	2.99215	3.06215	3.15215	3.10215
1414	4.53717	4.55717	4.68717	4.75717	4.84717	4.79717
1415	1.84772	1.86772	1.99772	2.06772	2.15772
1416	1.29345	1.31345	1.44345	1.51345	1.60345	1.55345
1417	1.5819	1.6019	1.7319	1.8019	1.8919	1.8419	1.9219
1418	2.61047	2.63047	2.76047	2.83047	2.92047	2.87047
1419	12.2876
1420	6.38387	6.40387
1421	1.57852	1.59852	1.72852	1.79852	1.88852
1422	1.56399	1.58399	1.71399	1.78399
1423	4.82427	4.84427	4.97427
1424	1.91427	1.93427	2.06427
1425	1.62427	1.64427	1.77427
1426	3.43241	3.45241	3.58241
1427	2.65732	2.67732	2.80732
1428	1.51241	1.53241	1.66241
1429	2.62358	2.64358
1430	4.40377	4.42377	4.55377
1431	2.77604	2.79604	2.92604	2.99604	3.08604
1432	4.84001	4.86001	4.99001
1433	1.43985	1.45985	1.58985	1.65985
1434	0.820153	0.840153	0.970153	1.04015	1.13015	1.08015	1.16015	1.45515	1.39015
1435	3.93219	3.95219
1436	5.63958	5.65958	5.78958
1437	5.79644	5.81644	5.94644	6.01644	6.10644	6.05644
1438	0.764053	0.784053	0.914053	0.984053	1.07405
1439	4.33611	4.35611	4.48611	4.55611	4.64611
1440	-1.07931	-1.05931	-0.92931	-0.85931	-0.76931
1441	5.66799	5.68799
1442	5.15799	5.17799
1443	7.10085	7.12085	7.25085
1444	9.24667	9.26667
1445	3.7852	3.8052
1446	5.5452	5.5652
1447	0.345196	0.365196
1448	7.44872	7.46872
1449	1.5352	1.5552
1450	3.98317	4.00317	4.13317
1451	5.74317	5.76317	5.89317
1452	9.26046	9.28046	9.41046
1453	9.52286	9.54286	9.67286
1454	6.34951	6.36951	6.49951
1455	0.529506	0.549506	0.679506
1456	12.0395	12.0595	12.1895
1457	7.49765	7.51765	7.64765
1458	1.71951	1.73951	1.86951
1459	7.46296	7.48296
1460	5.42296	5.44296
1461	6.97193	6.99193
1462	3.81964	3.83964	3.96964
1463	3.86862	3.88862	4.01862
1464	10.2179
1465	3.31294	3.33294	3.46294
1466	8.35227
1467	5.3621	5.3821
1468	8.02384
1469	5.1557
1470	5.3657
1471	7.0757
1472	3.0857
1473	5.8257
1474	4.17384
1475	5.53384
1476	13.8038
1477	6.7372	6.7572
1478	5.79274	5.81274
1479	3.77763	3.79763
1480	11.7784
1481	11.8379
1482	7.76261	7.78261
1483	3.53523	3.55523	3.68523
1484	-0.0744911	-0.0544911	0.0755089
1485	7.03214	7.05214	7.18214
1486	8.16784
1487	4.72902	4.74902	4.87902
1488	4.96768	4.98768	5.11768
1489	5.14768	5.16768	5.29768
1490	7.084	7.104	7.234
1491	5.78955	5.80955
1492	8.27801	8.29801
1493	4.42897	4.44897	4.57897
1494	0.400328	0.420328	0.550328	0.620328
1495	3.54107	3.56107	3.69107
1496	5.21107	5.23107	5.36107
1497	1.74599	1.76599	1.89599
1498	2.79972	2.81972	2.94972
1499	1.8146	1.8346
1500	3.39526	3.41526	3.54526	3.61526
1501	-0.799105	-0.779105
1502	2.91349	2.93349	3.06349	3.13349	3.22349	3.17349
1503	2.31243	2.33243	2.46243	2.53243	2.62243	2.57243	2.65243
1504	2.45417	2.47417	2.60417	2.67417	2.76417	2.71417	2.79417
1505	4.80371
1506	4.48688
1507	1.49371
1508	2.01371
1509	3.50688
1510	3.05688
1511	4.19688
1512	3.31688
1513	2.70688
1514	4.56162	4.58162	4.71162
1515	3.13162	3.15162	3.28162
1516	4.27949	4.29949
1517	1.70591	1.72591
1518	5.25908	5.27908	5.40908	5.47908
1519	2.03614	2.05614	2.18614	2.25614	2.34614
1520	0.27013	0.29013	0.42013	0.49013	0.58013	0.53013
1521	11.0648	11.0848
1522	2.28574	2.30574
1523	2.12574	2.14574
1524	2.07574	2.09574
1525	1.58426	1.60426
1526	2.67958	2.69958	2.82958	2.89958	2.98958
1527	2.51958	2.53958	2.66958	2.73958	2.82958
1528	3.78958	3.80958	3.93958	4.00958	4.09958
1529	2.46958	2.48958	2.61958	2.68958	2.77958
1530	1.19042	1.21042	1.34042	1.41042	1.50042
1531	2.95507	2.97507	3.10507	3.17507
1532	1.46786	1.48786	1.61786
1533	3.83099	3.85099	3.98099	4.05099
1534	1.49602	1.51602	1.64602	1.71602
1535	5.77231	5.79231	5.92231
1536	12.1268	12.1468	12.2768	12.3468	12.4368	12.3868	12.4668	12.7618	12.6968	12.9068	12.9218	12.9218	12.9218
1537	12.8414	12.8614	12.9914	13.0614	13.1514	13.1014
1538	3.58809	3.60809	3.73809
1539	3.63916	3.65916
1540	4.01916	4.03916
1541	22.2095
1542	24.9501
1543	25.0088
1544	1.43526	1.45526	1.58526	1.65526
1545	2.30026	2.32026	2.45026	2.52026	2.61026	2.56026	2.64026
1546	2.59374	2.61374	2.74374	2.81374	2.90374	2.85374
1547	1.77979	1.79979	1.92979	1.99979
1548	4.33724	4.35724
1549	4.62006	4.64006	4.77006
1550	5.89064	5.91064
1551	1.24746	1.26746	1.39746
1552	3.02605	3.04605	3.17605
1553	4.882	4.902	5.032	5.102
1554	11.8144
1555	5.09165	5.11165	5.24165
1556	3.06746	3.08746	3.21746	3.28746
1557	1.28899	1.30899	1.43899
1558	6.68694	6.70694
1559	3.00851	3.02851	3.15851
1560	3.03924	3.05924	3.18924	3.25924
1561	12.2267	12.2467
1562	2.82851	2.84851
1563	4.66741	4.68741	4.81741	4.88741	4.97741	4.92741
1564	0.831398	0.851398	0.981398	1.0514
1565	4.99953	5.01953	5.14953
1566	6.09953	6.11953	6.24953
1567	11.5364	11.5564	11.6864	11.7564
1568	11.5209	11.5409	11.6709
1569	13.8129
1570	8.16328	8.18328
1571	2.05831	2.07831	2.20831	2.27831
1572	7.67844	7.69844
1573	3.92693	3.94693	4.07693	4.14693	4.23693
1574	2.82253	2.84253	2.97253	3.04253	3.13253	3.08253	3.16253
1575	6.57699	6.59699
1576	4.35079	4.37079	4.50079
1577	3.22583	3.24583	3.37583	3.44583	3.53583
1578	2.5518	2.5718	2.7018	2.7718	2.8618
1579	-0.0624077	-0.0424077	0.0875923	0.157592	0.247592	0.197592	0.277592	0.572592	0.507592
1580	1.42753	1.44753	1.57753	1.64753	1.73753	1.68753	1.76753	2.06253	1.99753
1581	5.09687	5.11687	5.24687	5.31687	5.40687
1582	1.95395	1.97395	2.10395	2.17395	2.26395	2.21395	2.29395
1583	5.94903	5.96903	6.09903	6.16903
1584	4.81296	4.83296	4.96296	5.03296
1585	3.41613	3.43613	3.56613	3.63613	3.72613	3.67613	3.75613	4.05113
1586	3.28168	3.30168
1587	10.2821	10.3021
1588	3.31077	3.33077	3.46077
1589	5.9159
1590	6.79876	6.81876
1591	8.92736
1592	6.08431	6.10431
1593	6.05828	6.07828
1594	5.85828	5.87828
1595	11.2918
1596	4.17452	4.19452	4.32452	4.39452
1597	7.46019	7.48019
1598	3.9568	3.9768	4.1068
1599	5.24266	5.26266
1600	14.7916
1601	7.12163	7.14163	7.27163	7.34163
1602	4.48704	4.50704	4.63704
1603	5.78264	5.80264	5.93264	6.00264	6.09264
1604	4.63541
1605	9.46784
1606	4.932
1607	9.612
1608	2.55526	2.57526
1609	4.50075	4.52075
1610	5.6808	5.7008
1611	9.01075	9.03075
1612	6.04091	6.06091
1613	3.59136	3.61136	3.74136
1614	7.3107	7.3307	7.4607
1615	7.6907	7.7107	7.8407
1616	8.4407	8.4607	8.5907
1617	8.8807	8.9007	9.0307
1618	3.12073	3.14073	3.27073
1619	3.69073	3.71073	3.84073
1620	8.37073	8.39073	8.52073
1621	7.85535	7.87535	8.00535	8.07535	8.16535	8.11535
1622	6.50535	6.52535	6.65535	6.72535	6.81535	6.76535
1623	7.5659	7.5859	7.7159	7.7859	7.8759	7.8259
1624	7.7259	7.7459	7.8759	7.9459	8.0359	7.9859
1625	7.9459	7.9659	8.0959	8.1659	8.2559	8.2059
1626	6.5059	6.5259	6.6559	6.7259	6.8159	6.7659
1627	7.1659	7.1859	7.3159	7.3859	7.4759	7.4259
1628	12.3259	12.3459	12.4759	12.5459	12.6359	12.5859
1629	8.6959	8.7159	8.8459	8.9159	9.0059	8.9559
1630	7.21552	7.23552
1631	5.86552	5.88552
1632	7.29139	7.31139
1633	7.45139	7.47139
1634	7.67139	7.69139
1635	6.23139	6.25139
1636	6.89139	6.91139
1637	12.0514	12.0714
1638	8.42139	8.44139
1639	3.98083	4.00083	4.13083	4.20083	4.29083
1640	6.83274
1641	13.2027
1642	5.87525	5.89525
1643	6.03525	6.05525
1644	6.25525	6.27525
1645	4.81525	4.83525
1646	5.47525	5.49525
1647	10.6353	10.6553
1648	7.00525	7.02525
1649	4.69229	4.71229	4.84229
1650	9.28229	9.30229	9.43229
1651	3.25229	3.27229	3.40229
1652	4.67991	4.69991	4.82991
1653	9.26991	9.28991	9.41991
1654	5.27991	5.29991	5.42991
1655	3.23991	3.25991	3.38991
1656	1.87732	1.89732	2.02732	2.09732	2.18732	2.13732
1657	2.93154	2.95154	3.08154	3.15154	3.24154	3.19154
1658	1.7522	1.7722	1.9022	1.9722	2.0622	2.0122
1659	0.766122	0.786122	0.916122
1660	1.67205	1.69205	1.82205	1.89205	1.98205	1.93205
1661	1.59434	1.61434	1.74434	1.81434	1.90434	1.85434	1.93434	2.22934
1662	4.8417	4.8617	4.9917	5.0617
1663	1.67791	1.69791	1.82791
1664	9.67778	9.69778
1665	9.67223	9.69223
1666	8.08774	8.10774
1667	4.11944	4.13944
1668	4.2162	4.2362
1669	1.14345	1.16345
1670	6.04416	6.06416	6.19416	6.26416	6.35416	6.30416	6.38416	6.67916	6.61416	6.82416
1671	1.74527	1.76527
1672	4.26838	4.28838
1673	4.86885	4.88885	5.01885	5.08885	5.17885	5.12885	5.20885
1674	2.61984	2.63984	2.76984	2.83984	2.92984	2.87984	2.95984	3.25484	3.18984	3.39984	3.41484	3.41484	3.41484
1675	1.68898	1.70898	1.83898	1.90898	1.99898	1.94898	2.02898	2.32398
1676	1.90898	1.92898	2.05898	2.12898	2.21898	2.16898	2.24898	2.54398
1677	2.73898	2.75898	2.88898	2.95898	3.04898	2.99898	3.07898	3.37398
1678	2.783	2.803	2.933	3.003	3.093	3.043	3.123
1679	0.946947	0.966947	1.09695	1.16695	1.25695	1.20695	1.28695
1680	2.863	2.883	3.013	3.083	3.173	3.123	3.203
1681	2.683	2.703	2.833	2.903	2.993	2.943	3.023
1682	0.377833	0.397833	0.527833	0.597833	0.687833	0.637833	0.717833
1683	-0.113053	-0.0930531	0.0369469	0.106947	0.196947	0.146947	0.226947
1684	3.14939	3.16939	3.29939	3.36939	3.45939	3.40939	3.48939	3.78439	3.71939	3.92939	3.94439	3.94439
1685	2.73423	2.75423	2.88423	2.95423	3.04423	2.99423	3.07423	3.36923	3.30423	3.51423	3.52923	3.52923
1686	1.51939	1.53939	1.66939	1.73939	1.82939	1.77939	1.85939	2.15439	2.08939	2.29939	2.31439	2.31439
1687	2.87251	2.89251	3.02251	3.09251	3.18251	3.13251	3.21251	3.50751	3.44251	3.65251	3.66751	3.66751
1688	2.27939	2.29939	2.42939	2.49939	2.58939	2.53939	2.61939	2.91439	2.84939	3.05939	3.07439	3.07439
1689	1.67423	1.69423	1.82423	1.89423	1.98423	1.93423	2.01423	2.30923	2.24423	2.45423	2.46923	2.46923
1690	3.59294	3.61294	3.74294	3.81294	3.90294	3.85294	3.93294	4.22794	4.16294
1691	1.73878	1.75878	1.88878	1.95878	2.04878	1.99878	2.07878
1692	-0.23433	-0.21433	-0.0843296	-0.0143296	0.0756704	0.0256704
1693	2.21931	2.23931	2.36931	2.43931	2.52931	2.47931	2.55931
1694	2.98947	3.00947	3.13947	3.20947
1695	4.37099	4.39099
1696	5.54602	5.56602	5.69602
1697	0.665448	0.685448	0.815448	0.885448	0.975448	0.925448
1698	5.86523
1699	6.88309	6.90309
1700	0.399326	0.419326	0.549326	0.619326	0.709326	0.659326
1701	6.05922	6.07922	6.20922
1702	7.04729	7.06729
1703	5.45729	5.47729
1704	1.352	1.372
1705	3.63491	3.65491	3.78491
1706	6.01802	6.03802
1707	8.32974	8.34974	8.47974
1708	3.64928	3.66928	3.79928	3.86928
1709	3.76416	3.78416
1710	6.02027
1711	7.45027
1712	7.15169	7.17169
1713	7.4571	7.4771
1714	7.40545	7.42545
1715	0.415684	0.435684	0.565684	0.635684	0.725684	0.675684	0.755684
1716	0.122742	0.142742	0.272742
1717	4.44615	4.46615
1718	19.5678
1719	15.8941
1720	1.76193	1.78193	1.91193	1.98193	2.07193	2.02193	2.10193	2.39693	2.33193	2.54193	2.55693	2.55693
1721	2.68266	2.70266	2.83266	2.90266	2.99266	2.94266	3.02266	3.31766	3.25266	3.46266	3.47766	3.47766	3.47766
1722	0.809314	0.829314	0.959314
1723	1.50104	1.52104	1.65104	1.72104	1.81104	1.76104	1.84104
1724	2.11728	2.13728	2.26728
1725	4.78654	4.80654
1726	3.41654	3.43654
1727	6.15654	6.17654
1728	2.87373	2.89373	3.02373	3.09373
1729	3.05946	3.07946	3.20946	3.27946	3.36946
1730	2.76314	2.78314	2.91314
1731	9.13126
1732	4.2793	4.2993
1733	4.30728	4.32728
1734	4.10728	4.12728
1735	5.48979	5.50979
1736	4.01136	4.03136
1737	9.59181	9.61181
1738	1.1083	1.1283
1739	18.376	18.396	18.526
1740	0.0679521	0.0879521	0.217952	0.287952	0.377952	0.327952
1741	9.71557	9.73557
1742	12.2491	12.2691
1743	13.9191	13.9391
1744	7.66034
1745	17.8042
1746	13.0531	13.0731
1747	8.51304	8.53304
1748	6.41128	6.43128
1749	9.03146	9.05146	9.18146
1750	4.21302	4.23302	4.36302
1751	4.98302	5.00302	5.13302
1752	9.01433	9.03433	9.16433	9.23433
1753	4.90608	4.92608
1754	1.93379	1.95379	2.08379	2.15379
1755	6.29523	6.31523	6.44523
1756	6.77631	6.79631	6.92631	6.99631
1757	5.00631	5.02631	5.15631	5.22631
1758	6.38631	6.40631	6.53631	6.60631
1759	4.39877	4.41877	4.54877
1760	6.34486	6.36486	6.49486
1761	4.71486	4.73486	4.86486
1762	4.04277	4.06277	4.19277
1763	4.70221	4.72221	4.85221
1764	4.02492	4.04492	4.17492
1765	3.86826	3.88826
1766	2.79826	2.81826
1767	9.09826	9.11826
1768	5.35598	5.37598	5.50598	5.57598
1769	4.67556	4.69556	4.82556	4.89556
1770	4.28556	4.30556	4.43556	4.50556
1771	4.81556	4.83556	4.96556	5.03556
1772	4.99556	5.01556	5.14556	5.21556
1773	3.34706	3.36706	3.49706
1774	3.48706	3.50706	3.63706
1775	3.66706	3.68706	3.81706
1776	2.66292	2.68292	2.81292
1777	7.48846	7.50846
1778	7.22115	7.24115	7.37115	7.44115
1779	3.0111	3.0311	3.1611
1780	2.31057	2.33057	2.46057
1781	7.08275
1782	2.61419	2.63419	2.76419
1783	3.76113	3.78113	3.91113	3.98113	4.07113
1784	3.44976	3.46976
1785	6.45389	6.47389	6.60389	6.67389	6.76389	6.71389
1786	2.01284	2.03284	2.16284	2.23284	2.32284	2.27284
1787	2.5782	2.5982	2.7282	2.7982	2.8882
1788	1.0695	1.0895	1.2195	1.2895	1.3795	1.3295	1.4095
1789	1.87747	1.89747	2.02747	2.09747	2.18747
1790	0.871847	0.891847	1.02185	1.09185	1.18185
1791	1.72184	1.74184	1.87184	1.94184	2.03184
1792	-0.242544	-0.222544	-0.0925436	-0.0225436
1793	3.20568	3.22568
1794	2.525	2.545	2.675
1795	1.97353	1.99353	2.12353
1796	12.402
1797	5.73213
1798	6.18483	6.20483	6.33483
1799	2.66526	2.68526	2.81526
1800	1.50941	1.52941	1.65941	1.72941
1801	14.1392	14.1592	14.2892	14.3592	14.4492	14.3992	14.4792	14.7742
1802	2.53555	2.55555	2.68555	2.75555	2.84555
1803	18.8586
1804	7.37634	7.39634	7.52634	7.59634
1805	9.11637	9.13637
1806	9.03247	9.05247
1807	9.99247	10.0125
1808	6.13396	6.15396
1809	3.85314	3.87314	4.00314
1810	3.54346	3.56346	3.69346	3.76346
1811	3.68324
1812	4.71085	4.73085	4.86085
1813	1.36685	1.38685	1.51685	1.58685
1814	7.79757	7.81757	7.94757
1815	6.63458	6.65458
1816	5.92473	5.94473	6.07473
1817	1.77031	1.79031	1.92031	1.99031	2.08031	2.03031
1818	5.41214	5.43214
1819	4.25368
1820	5.61301	5.63301	5.76301	5.83301	5.92301	5.87301
1821	4.29239	4.31239
1822	4.27789	4.29789
1823	3.12525	3.14525	3.27525
1824	8.34525	8.36525	8.49525
1825	4.08995	4.10995
1826	2.90957
1827	3.77957
1828	4.94193	4.96193	5.09193	5.16193	5.25193
1829	12.3587	12.3787	12.5087	12.5787	12.6687
1830	1.19563	1.21563	1.34563	1.41563
1831	1.85121	1.87121
1832	1.0496	1.0696	1.1996
1833	-0.434658	-0.414658	-0.284658	-0.214658	-0.124658
1834	13.2484	13.2684
1835	4.92684	4.94684
1836	4.90493	4.92493
1837	10.7447
1838	8.93258	8.95258
1839	3.33723	3.35723	3.48723
1840	3.48815	3.50815	3.63815	3.70815	3.79815
1841	25.3082	25.3282	25.4582	25.5282	25.6182
1842	4.43662	4.45662	4.58662	4.65662	4.74662
1843	4.82662	4.84662	4.97662	5.04662	5.13662
1844	11.5966	11.6166	11.7466	11.8166	11.9066
1845	4.16815	4.18815	4.31815	4.38815	4.47815
1846	5.42662	5.44662	5.57662	5.64662	5.73662
1847	7.95815	7.97815	8.10815	8.17815	8.26815
1848	7.3697	7.3897	7.5197	7.5897	7.6797
1849	5.3297	5.3497	5.4797	5.5497	5.6397
1850	5.1897	5.2097	5.3397	5.4097	5.4997
1851	24.8797	24.8997	25.0297	25.0997	25.1897
1852	3.7397	3.7597	3.8897	3.9597	4.0497
1853	4.75613	4.77613	4.90613	4.97613	5.06613
1854	7.5297	7.5497	7.6797	7.7497	7.8397
1855	4.2097	4.2297	4.3597	4.4297	4.5197
1856	2.84731	2.86731	2.99731
1857	0.127313	0.147313	0.277313
1858	4.29731	4.31731	4.44731
1859	6.68731	6.70731	6.83731
1860	0.0347286	0.0547286
1861	0.504729	0.524729
1862	0.0824032	0.102403	0.232403
1863	0.552403	0.572403	0.702403
1864	1.7324	1.7524	1.8824
1865	0.73382	0.75382	0.88382
1866	0.14382	0.16382	0.29382
1867	0.61382	0.63382	0.76382
1868	1.79382	1.81382	1.94382
1869	5.97927
1870	2.56927
1871	-0.150731
1872	4.01927
1873	6.40927
1874	6.27286	6.29286
1875	1.7047	1.7247	1.8547	1.9247	2.0147	1.9647
1876	0.658466	0.678466	0.808466
1877	6.46847	6.48847	6.61847
1878	2.70015	2.72015	2.85015
1879	1.47936	1.49936	1.62936	1.69936
1880	2.72173	2.74173	2.87173
1881	1.38881	1.40881
1882	4.21674	4.23674	4.36674	4.43674
1883	8.85195	8.87195	9.00195	9.07195	9.16195	9.11195	9.19195
1884	2.3996	2.4196	2.5496	2.6196	2.7096
1885	1.5696	1.5896	1.7196	1.7896	1.8796
1886	1.30546	1.32546	1.45546	1.52546	1.61546
1887	3.44546	3.46546	3.59546	3.66546	3.75546
1888	3.51048	3.53048	3.66048	3.73048	3.82048
1889	6.54948	6.56948
1890	2.80473	2.82473	2.95473
1891	3.67473	3.69473	3.82473
1892	-0.901178	-0.881178	-0.751178	-0.681178
1893	4.71458	4.73458
1894	2.32362	2.34362	2.47362	2.54362	2.63362	2.58362
1895	0.764768	0.784768	0.914768	0.984768	1.07477	1.02477	1.10477	1.39977	1.33477	1.54477	1.55977	1.55977	1.55977
1896	5.51291	5.53291	5.66291	5.73291
1897	3.10107	3.12107	3.25107
1898	6.1966	6.2166
1899	11.6718
1900	15.1892	15.2092
1901	9.72921	9.74921
1902	2.76466	2.78466	2.91466	2.98466
1903	3.4009	3.4209	3.5509	3.6209	3.7109	3.6609	3.7409
1904	1.6789	1.6989	1.8289	1.8989	1.9889	1.9389	2.0189
1905	1.60238	1.62238	1.75238	1.82238	1.91238	1.86238
1906	1.69966	1.71966	1.84966	1.91966
1907	5.32906	5.34906
1908	5.66178	5.68178
1909	3.10071	3.12071	3.25071	3.32071	3.41071	3.36071	3.44071	3.73571	3.67071	3.88071
1910	6.22836	6.24836
1911	9.70722	9.72722
1912	7.46803
1913	7.64441
1914	3.29866	3.31866	3.44866	3.51866	3.60866	3.55866
1915	10.8887	10.9087
1916	2.25047	2.27047	2.40047	2.47047	2.56047
1917	5.20815	5.22815	5.35815	5.42815	5.51815
1918	4.50815	4.52815	4.65815	4.72815	4.81815
1919	3.71972	3.73972	3.86972
1920	3.6705	3.6905	3.8205
1921	5.20763	5.22763	5.35763	5.42763	5.51763
1922	5.00763	5.02763	5.15763	5.22763	5.31763
1923	4.63763	4.65763	4.78763	4.85763	4.94763
1924	4.50763	4.52763	4.65763	4.72763	4.81763
1925	4.68796	4.70796	4.83796	4.90796	4.99796	4.94796
1926	6.70714	6.72714	6.85714	6.92714	7.01714
1927	3.12255	3.14255	3.27255	3.34255	3.43255
1928	5.54255	5.56255	5.69255	5.76255	5.85255
1929	7.43714	7.45714	7.58714	7.65714	7.74714
1930	6.539	6.559	6.689	6.759
1931	7.809	7.829	7.959	8.029
1932	2.369	2.389	2.519	2.589
1933	1.55667	1.57667	1.70667	1.77667
1934	4.86667	4.88667	5.01667	5.08667
1935	7.269	7.289	7.419	7.489
1936	5.379	5.399	5.529	5.599
1937	9.98667	10.0067	10.1367	10.2067
1938	4.229	4.249	4.379	4.449
1939	6.979	6.999	7.129	7.199
1940	3.189	3.209	3.339	3.409
1941	7.769	7.789	7.919	7.989
1942	7.79981	7.81981	7.94981
1943	5.46465	5.48465	5.61465
1944	2.35981	2.37981	2.50981
1945	1.55465	1.57465	1.70465
1946	7.70981	7.72981	7.85981
1947	4.86465	4.88465	5.01465
1948	6.89465	6.91465	7.04465
1949	5.27465	5.29465	5.42465
1950	5.36981	5.38981	5.51981
1951	9.98465	10.0047	10.1347
1952	4.21981	4.23981	4.36981
1953	6.96981	6.98981	7.11981
1954	3.17981	3.19981	3.32981
1955	7.75981	7.77981	7.90981
1956	7.7527	7.7727	7.9027
1957	3.29931	3.31931	3.44931
1958	1.53931	1.55931	1.68931
1959	7.6627	7.6827	7.8127
1960	4.84931	4.86931	4.99931
1961	5.25931	5.27931	5.40931
1962	5.3227	5.3427	5.4727
1963	7.31931	7.33931	7.46931
1964	6.52931	6.54931	6.67931
1965	9.96931	9.98931	10.1193
1966	4.1727	4.1927	4.3227
1967	6.9227	6.9427	7.0727
1968	3.1327	3.1527	3.2827
1969	7.7127	7.7327	7.8627
1970	7.2527	7.2727	7.4027
1971	-0.394095	-0.374095
1972	10.4241	10.4441
1973	3.56554	3.58554
1974	-0.709228	-0.689228	-0.559228	-0.489228
1975	10.7392	10.7592	10.8892	10.9592
1976	3.69341	3.71341	3.84341	3.91341
1977	6.62923	6.64923	6.77923	6.84923
1978	4.87664	4.89664	5.02664	5.09664	5.18664	5.13664	5.21664	5.51164	5.44664	5.65664	5.67164	5.67164
1979	6.59664	6.61664	6.74664	6.81664	6.90664	6.85664	6.93664	7.23164	7.16664	7.37664	7.39164	7.39164
1980	5.64614	5.66614	5.79614	5.86614	5.95614
1981	0.536139	0.556139	0.686139	0.756139	0.846139
1982	4.75111	4.77111	4.90111	4.97111	5.06111
1983	7.54111	7.56111	7.69111	7.76111	7.85111
1984	6.67614	6.69614	6.82614	6.89614	6.98614
1985	7.13111	7.15111	7.28111	7.35111	7.44111
1986	5.72614	5.74614	5.87614	5.94614	6.03614
1987	4.60713	4.62713	4.75713	4.82713	4.91713
1988	2.47111	2.49111	2.62111	2.69111	2.78111
1989	6.20614	6.22614	6.35614	6.42614	6.51614
1990	6.50614	6.52614	6.65614	6.72614	6.81614
1991	5.22614	5.24614	5.37614	5.44614	5.53614
1992	0.419461	0.439461	0.569461	0.639461	0.729461
1993	-0.0605391	-0.0405391	0.0894609	0.159461	0.249461
1994	4.96434	4.98434
1995	7.38055	7.40055	7.53055	7.60055
1996	2.49055	2.51055	2.64055	2.71055
1997	4.91619	4.93619	5.06619	5.13619
[truncated: 2,803 more rows]
